# Supplementary material for: Transcription factor Creb3l1 regulates the synthesis of prohormone convertase enzyme PC1/3 in endocrine cells
Source: J Neuroendocrinol. 2020 Apr 21;32(4):e12851. doi: 10.1111/jne.12851 (PMC7359860; doi:10.1111/jne.12851)
Supplement: Supplementary file 2 — Table S2 [file JNE-32-e12851-s002.xlsx]

## Sheet: CREB3L1_Ctrl_vs_sh8RNA-final_fu
gene	symbol	description	baseMean	log2FoldChange	padj	Ctrl1	Ctrl2	Ctrl3	Ctrl4	Ctrl5	sh8RNA1	sh8RNA2	sh8RNA3	sh8RNA4	sh8RNA5
ENSMUSG00000045216	Hs6st1	heparan sulfate 6-O-sulfotransferase 1 [Source:MGI Symbol;Acc:MGI:1354958]	5270.3	1.50861	0	2402.06	2547.21	2537.32	2493.06	2440.92	6562.2	7652.31	7376.16	6865.37	6885.92
ENSMUSG00000026074	Map4k4	mitogen-activated protein kinase kinase kinase kinase 4 [Source:MGI Symbol;Acc:MGI:1349394]	6136.97	0.868338	0	4446.88	4507.42	4430.83	4385.61	4534.89	8341.77	8303.27	8222.06	7980.6	7881.69
ENSMUSG00000027230	Creb3l1	cAMP responsive element binding protein 3-like 1 [Source:MGI Symbol;Acc:MGI:1347062]	1991.35	-1.75914	0	3806.87	3863.2	3698.89	3548.65	3530.81	1095.54	1131.97	1012.75	1156.84	1050.29
ENSMUSG00000072941	Sod3	superoxide dismutase 3, extracellular [Source:MGI Symbol;Acc:MGI:103181]	802.826	3.00098	0	197.237	242.642	193.39	216.747	196.104	1542.96	1784.01	1667.37	1753.71	1635.39
ENSMUSG00000029675	Eln	elastin [Source:MGI Symbol;Acc:MGI:95317]	2267.34	1.60509	0	1010.34	1098.78	1133.41	1068.72	1088	3325.29	3389.51	3364.49	3181.08	3153.58
ENSMUSG00000060962	Dmkn	dermokine [Source:MGI Symbol;Acc:MGI:1920962]	709.098	-3.27094	0	1514.5	1461.15	1531.21	1584.79	1534.89	144.538	159.267	175.344	194.856	119.02
ENSMUSG00000019970	Sgk1	serum/glucocorticoid regulated kinase 1 [Source:MGI Symbol;Acc:MGI:1340062]	3024.07	1.35994	0	1777.14	1762.07	1829.86	1764.94	1834.7	4652.83	4616.61	4690.73	4589.53	4469.17
ENSMUSG00000066235	Pomgnt2	protein O-linked mannose beta 1,4-N-acetylglucosaminyltransferase 2 [Source:MGI Symbol;Acc:MGI:2143424]	2272.45	1.13525	0	1329.34	1435.72	1361.07	1369.92	1335.96	2940.47	3058.14	3040.37	3047.7	2920.99
ENSMUSG00000038145	Snrk	SNF related kinase [Source:MGI Symbol;Acc:MGI:108104]	4320.92	1.32988	0	2136.4	2260.07	2260.7	2169.35	2229.73	5472.18	5726.14	5640.78	5360.44	5585.78
ENSMUSG00000021294	Kif26a	kinesin family member 26A [Source:MGI Symbol;Acc:MGI:2447072]	1914.75	3.7076	0	359.253	348.599	315.789	340.603	362.037	4313.12	4675.4	4553.64	4534.67	4543.67
ENSMUSG00000022868	Ahsg	alpha-2-HS-glycoprotein [Source:MGI Symbol;Acc:MGI:107189]	17361	-0.939436	0	20869.9	20625.6	20751.5	21717	21120.7	10907.5	11139.1	10886.2	10939.4	10931.7
ENSMUSG00000006362	Cbfa2t3	core-binding factor, runt domain, alpha subunit 2, translocated to, 3 (human) [Source:MGI Symbol;Acc:MGI:1338013]	823.143	2.35502	1.74266e-303	264.659	271.25	307.221	289.935	287.556	1321.09	1602.29	1481.39	1394.26	1464.59
ENSMUSG00000063903	Klk1	kallikrein 1 [Source:MGI Symbol;Acc:MGI:102850]	9222.21	-1.36282	4.96983e-297	13564.1	12889.7	13455.3	13767.7	13333.2	5200.6	4902.01	5176.38	5596.92	5175.11
ENSMUSG00000006345	Ggt1	gamma-glutamyltransferase 1 [Source:MGI Symbol;Acc:MGI:95706]	818.618	-1.85682	2.62843e-293	1460.16	1402.87	1325.58	1393.38	1430.24	357.202	409.392	384.695	407.685	380.683
ENSMUSG00000028399	Ptprd	protein tyrosine phosphatase, receptor type, D [Source:MGI Symbol;Acc:MGI:97812]	423.178	4.82156	2.76594e-291	33.2082	21.1914	31.8237	30.9639	30.1698	883.798	823.059	857.594	753.886	852.222
ENSMUSG00000031400	G6pdx	glucose-6-phosphate dehydrogenase X-linked [Source:MGI Symbol;Acc:MGI:105979]	2318.22	-1.09641	9.932e-267	2882.07	2895.81	3040.38	2952.83	2917.04	1368.97	1434.47	1324.12	1366.83	1372.82
ENSMUSG00000006777	Krt23	keratin 23 [Source:MGI Symbol;Acc:MGI:2148866]	3759.39	1.04494	4.79761e-265	2701.94	2526.02	2682.98	2756.73	2482.41	5530.18	5468.53	5387.86	5548.68	5194.19
ENSMUSG00000001435	Col18a1	collagen, type XVIII, alpha 1 [Source:MGI Symbol;Acc:MGI:88451]	3035.46	-1.03846	3.38408e-263	4526.38	4309.28	4078.32	4286.15	4488.7	2069.56	2166.68	2145.58	2131.12	2058.78
ENSMUSG00000037411	Serpine1	serine (or cysteine) peptidase inhibitor, clade E, member 1 [Source:MGI Symbol;Acc:MGI:97608]	854.25	-1.9854	1.50138e-248	1627.2	1488.7	1610.77	1471.25	1634.82	389.424	380.531	384.695	374.578	446.099
ENSMUSG00000087196	Gm13373	predicted gene 13373 [Source:MGI Symbol;Acc:MGI:3650390]	713.747	1.75758	2.6172e-245	341.139	365.552	367.196	388.456	333.753	1257.57	1227.11	1188.09	1182.38	1213.83
ENSMUSG00000007682	Dio2	deiodinase, iodothyronine, type II [Source:MGI Symbol;Acc:MGI:1338833]	534	1.96804	7.47133e-242	258.622	246.88	244.797	280.552	263.043	1074.37	989.808	969.177	1020.63	1018.49
ENSMUSG00000030894	Tpp1	tripeptidyl peptidase I [Source:MGI Symbol;Acc:MGI:1336194]	1866.86	-1.04226	7.61887e-242	2498.67	2693.43	2564.25	2591.58	2581.4	1259.41	1267.72	1255.04	1277.92	1219.28
ENSMUSG00000032531	Amotl2	angiomotin-like 2 [Source:MGI Symbol;Acc:MGI:1929286]	1004.08	1.71969	2.49789e-240	464.915	509.654	458.995	471.965	469.517	1477.6	1672.84	1587.66	1534.26	1556.35
ENSMUSG00000059146	Ntrk3	neurotrophic tyrosine kinase, receptor, type 3 [Source:MGI Symbol;Acc:MGI:97385]	999.963	1.84491	1.11932e-237	444.789	408.994	520.194	456.014	460.089	1623.06	1563.81	1583.41	1588.17	1846.18
ENSMUSG00000025085	Ablim1	actin-binding LIM protein 1 [Source:MGI Symbol;Acc:MGI:1194500]	2125.2	-1.02149	1.47695e-233	2667.73	2846.01	2832.3	2697.61	2799.19	1381.86	1374.62	1306.05	1406.56	1343.75
ENSMUSG00000070570	Slc17a7	solute carrier family 17 (sodium-dependent inorganic phosphate cotransporter), member 7 [Source:MGI Symbol;Acc:MGI:1920211]	2042.45	1.01462	4.27351e-230	1315.25	1338.24	1341.49	1290.16	1315.21	2593.4	2753.51	2690.74	2649.48	2645.7
ENSMUSG00000017466	Timp2	tissue inhibitor of metalloproteinase 2 [Source:MGI Symbol;Acc:MGI:98753]	1168.56	1.27759	8.17458e-228	869.452	809.512	818.847	784.419	768.386	1932.39	1998.86	2025.49	1898.43	1960.66
ENSMUSG00000020612	Prkar1a	protein kinase, cAMP dependent regulatory, type I, alpha [Source:MGI Symbol;Acc:MGI:104878]	20777.2	0.424148	5.04645e-223	17677.8	17414.1	17505.5	17883.1	17575.8	23609.4	23752.2	23614.1	23835.8	23362.5
ENSMUSG00000036390	Gadd45a	growth arrest and DNA-damage-inducible 45 alpha [Source:MGI Symbol;Acc:MGI:107799]	1027.23	1.51322	1.65416e-221	564.54	565.811	608.321	590.191	596.796	1670.93	1749.8	1584.48	1735.73	1607.23
ENSMUSG00000036437	Npy1r	neuropeptide Y receptor Y1 [Source:MGI Symbol;Acc:MGI:104963]	349.975	2.85477	6.66535e-219	97.6121	102.778	82.0071	74.1257	67.882	657.325	584.692	575.98	612.946	622.358
ENSMUSG00000020882	Cacnb1	calcium channel, voltage-dependent, beta 1 subunit [Source:MGI Symbol;Acc:MGI:102522]	1229.9	-1.31256	1.50949e-216	1928.09	1900.87	1755.2	1805.29	1869.58	691.388	770.682	746.011	756.724	766.818
ENSMUSG00000048960	Prex2	phosphatidylinositol-3,4,5-trisphosphate-dependent Rac exchange factor 2 [Source:MGI Symbol;Acc:MGI:1923385]	1213.24	-1.95166	1.98305e-215	1834.5	1878.62	1969.39	1749.93	1906.35	536.723	373.049	469.711	521.193	506.063
ENSMUSG00000042115	Klhdc8a	kelch domain containing 8A [Source:MGI Symbol;Acc:MGI:2442630]	1700	1.32959	8.57587e-213	1181.41	1083.94	1227.66	1200.09	1099.31	2716.76	3082.73	3064.81	2860.41	2831.96
ENSMUSG00000024063	Lbh	limb-bud and heart [Source:MGI Symbol;Acc:MGI:1925139]	2608.93	-0.889109	3.30811e-211	3424.47	3508.24	3439.4	3504.55	3475.18	1944.36	1901.59	1904.35	1837.89	1786.21
ENSMUSG00000076431	Sox4	SRY (sex determining region Y)-box 4 [Source:MGI Symbol;Acc:MGI:98366]	2446.36	1.00219	6.23397e-209	1551.73	1570.28	1708.69	1532.24	1533	3046.34	3173.59	3106.25	3153.65	3305.31
ENSMUSG00000050390	C77080	expressed sequence C77080 [Source:MGI Symbol;Acc:MGI:2140651]	913.248	-1.71431	1.1495e-207	1421.92	1419.83	1439.41	1252.63	1285.04	375.614	479.939	402.761	413.36	407.94
ENSMUSG00000031311	Nono	non-POU-domain-containing, octamer binding protein [Source:MGI Symbol;Acc:MGI:1855692]	11721.3	0.680751	6.09705e-206	8497.28	8152.34	8911.85	8572.31	8475.82	13798.3	13847.7	13856.5	13457.4	13330.3
ENSMUSG00000040136	Abcc8	ATP-binding cassette, sub-family C (CFTR/MRP), member 8 [Source:MGI Symbol;Acc:MGI:1352629]	379.008	-2.56374	1.46062e-195	573.597	607.134	593.633	588.314	576.997	95.7448	112.235	122.21	78.5101	91.7637
ENSMUSG00000022365	Derl1	Der1-like domain family, member 1 [Source:MGI Symbol;Acc:MGI:1915069]	2179.3	-0.965142	1.58236e-195	2637.54	2665.88	2693.99	2725.76	2694.54	1288.87	1393.86	1448.45	1408.45	1341.02
ENSMUSG00000050711	Scg2	secretogranin II [Source:MGI Symbol;Acc:MGI:103033]	6912.68	0.905333	5.70798e-189	4002.09	3908.76	3888.61	4241.12	3890.02	7569.36	7471.66	7232.69	7717.63	7349.28
ENSMUSG00000028161	Ppp3ca	protein phosphatase 3, catalytic subunit, alpha isoform [Source:MGI Symbol;Acc:MGI:107164]	1771.86	1.10263	9.44891e-188	1200.53	1213.21	1255.81	1192.58	1272.79	2710.31	2558.96	2536.65	2588.94	2768.36
ENSMUSG00000033880	Lgals3bp	lectin, galactoside-binding, soluble, 3 binding protein [Source:MGI Symbol;Acc:MGI:99554]	1509.79	1.03363	9.99114e-182	1144.17	1110.43	1135.86	1179.44	1117.22	2313.53	2387.94	2309.23	2288.14	2348.61
ENSMUSG00000075254	Heg1	heart development protein with EGF-like domains 1 [Source:MGI Symbol;Acc:MGI:1924696]	542.447	2.22238	7.76626e-180	189.186	200.259	148.102	146.375	163.105	797.26	877.573	768.328	748.21	765.001
ENSMUSG00000032285	Dnaja4	DnaJ heat shock protein family (Hsp40) member A4 [Source:MGI Symbol;Acc:MGI:1927638]	900.373	1.471	4.63806e-176	415.606	427.007	492.043	446.631	445.004	1274.14	1244.21	1150.9	1294.94	1192.02
ENSMUSG00000039683	Sdk1	sidekick cell adhesion molecule 1 [Source:MGI Symbol;Acc:MGI:2444413]	1205.89	1.15306	7.22306e-172	677.247	657.994	673.193	629.599	646.765	1451.82	1486.85	1539.84	1388.59	1435.51
ENSMUSG00000032231	Anxa2	annexin A2 [Source:MGI Symbol;Acc:MGI:88246]	4179.11	-1.12153	5.88963e-170	6245.16	5912.41	5903.29	6246.26	6186.69	2744.38	2747.09	2748.13	2847.17	2928.26
ENSMUSG00000019823	Mical1	microtubule associated monooxygenase, calponin and LIM domain containing 1 [Source:MGI Symbol;Acc:MGI:2385847]	672.911	1.39685	2.03106e-169	441.77	433.365	444.307	449.446	438.405	1107.51	1220.69	1151.96	1188.06	1147.5
ENSMUSG00000005089	Slc1a2	solute carrier family 1 (glial high affinity glutamate transporter), member 2 [Source:MGI Symbol;Acc:MGI:101931]	2072.15	0.970969	1.04317e-163	1351.47	1409.23	1414.93	1327.69	1388.75	2788.57	2706.47	2589.78	2598.4	2811.06
ENSMUSG00000036295	Lrrn3	leucine rich repeat protein 3, neuronal [Source:MGI Symbol;Acc:MGI:106036]	1376.81	1.1658	1.18657e-162	754.732	676.006	763.768	699.034	774.986	1555.85	1610.84	1687.56	1718.71	1655.38
ENSMUSG00000037185	Krt80	keratin 80 [Source:MGI Symbol;Acc:MGI:1921377]	365.944	-2.58684	7.89411e-162	524.287	512.832	516.522	540.461	507.229	78.253	64.1344	95.6424	97.4282	96.3065
ENSMUSG00000037025	Foxa2	forkhead box A2 [Source:MGI Symbol;Acc:MGI:1347476]	1268.31	1.21299	2.76051e-161	741.65	797.857	767.44	729.997	707.104	1647.92	1819.28	1761.95	1720.6	1722.61
ENSMUSG00000031303	Map3k15	mitogen-activated protein kinase kinase kinase 15 [Source:MGI Symbol;Acc:MGI:2448588]	4266.35	0.598826	3.10134e-160	3432.52	3469.04	3372.08	3484.85	3601.52	5274.25	5231.23	5309.22	5261.12	5236.89
ENSMUSG00000028645	Slc2a1	solute carrier family 2 (facilitated glucose transporter), member 1 [Source:MGI Symbol;Acc:MGI:95755]	3890.53	-0.68965	9.31881e-155	4987.27	5017.07	4669.51	4916.69	4846.96	2957.04	3099.83	3026.55	2988.11	3089.08
ENSMUSG00000005672	Kit	KIT proto-oncogene receptor tyrosine kinase [Source:MGI Symbol;Acc:MGI:96677]	432.029	2.07282	2.29086e-151	135.852	199.199	130.967	136.992	146.135	607.611	671.274	668.434	603.487	604.187
ENSMUSG00000022793	B4galt4	UDP-Gal:betaGlcNAc beta 1,4-galactosyltransferase, polypeptide 4 [Source:MGI Symbol;Acc:MGI:1928387]	1484.38	-1.06382	3.15068e-151	2109.23	2144.57	2089.35	2184.36	2113.77	958.369	1047.53	935.17	1043.33	1103.89
ENSMUSG00000039883	Lrrc17	leucine rich repeat containing 17 [Source:MGI Symbol;Acc:MGI:1921761]	176.42	3.26709	6.06354e-151	53.3344	45.5616	39.1676	46.915	36.7694	466.756	392.289	441.018	398.226	439.739
ENSMUSG00000023011	Faim2	Fas apoptotic inhibitory molecule 2 [Source:MGI Symbol;Acc:MGI:1919643]	2948	-0.79963	1.30571e-146	3746.49	3614.2	3776	3696.9	3711.83	2170.83	2251.12	2024.43	2154.77	2053.33
ENSMUSG00000038453	Srcin1	SRC kinase signaling inhibitor 1 [Source:MGI Symbol;Acc:MGI:1933179]	951.751	-1.15562	2.34335e-146	1332.35	1303.27	1294.98	1354.91	1393.47	598.405	602.864	575.98	567.543	653.249
ENSMUSG00000042244	Pglyrp3	peptidoglycan recognition protein 3 [Source:MGI Symbol;Acc:MGI:2685266]	226.657	-2.41847	6.42109e-146	450.827	432.305	425.947	450.384	464.803	80.0942	73.7546	79.702	86.0773	95.398
ENSMUSG00000010021	Kif19a	kinesin family member 19A [Source:MGI Symbol;Acc:MGI:2447024]	1010.61	-1.21549	1.74014e-143	1659.4	1528.96	1618.11	1551.01	1519.8	634.309	634.931	743.886	728.346	651.432
ENSMUSG00000036466	Megf11	multiple EGF-like-domains 11 [Source:MGI Symbol;Acc:MGI:1920951]	8931.79	0.586942	1.63916e-142	7204.17	7137.27	6926.54	7217.4	6954.13	10481.3	10763.9	10901.1	10570.5	10533.8
ENSMUSG00000008734	Gprc5b	G protein-coupled receptor, family C, group 5, member B [Source:MGI Symbol;Acc:MGI:1927596]	269.689	2.45897	9.03336e-142	85.5363	79.4678	84.4551	65.681	82.9669	449.264	425.425	468.648	441.737	397.946
ENSMUSG00000022197	Pdzd2	PDZ domain containing 2 [Source:MGI Symbol;Acc:MGI:1922394]	710.724	-1.28182	1.22209e-141	1202.54	1151.75	1091.8	1110.95	1163.42	474.121	487.422	487.776	450.25	457.002
ENSMUSG00000052373	Mpp3	membrane protein, palmitoylated 3 (MAGUK p55 subfamily member 3) [Source:MGI Symbol;Acc:MGI:1328354]	979.136	-1.2096	8.47805e-141	1124.05	1132.68	1153	1274.21	1238.85	490.692	507.731	509.03	550.516	506.063
ENSMUSG00000028699	Tspan1	tetraspanin 1 [Source:MGI Symbol;Acc:MGI:1914055]	3982.46	-0.691473	2.30484e-140	5208.66	5116.67	5186.03	5462.78	5339.11	3266.37	3230.24	3119.01	3359.85	3317.12
ENSMUSG00000021556	Golm1	golgi membrane protein 1 [Source:MGI Symbol;Acc:MGI:1917329]	1833.91	-0.798555	5.73053e-140	2337.66	2293.97	2325.57	2396.42	2392.84	1380.93	1313.69	1347.5	1368.72	1342.84
ENSMUSG00000007891	Ctsd	cathepsin D [Source:MGI Symbol;Acc:MGI:88562]	8048.84	-0.583094	1.88178e-139	9384.85	9404.75	9689.08	9888.74	9403.54	6357.82	6485.06	6311.34	6489.85	6246.29
ENSMUSG00000027947	Il6ra	interleukin 6 receptor, alpha [Source:MGI Symbol;Acc:MGI:105304]	456.635	1.65595	7.04798e-134	249.565	288.203	293.757	248.65	281.899	893.004	869.022	838.465	823.883	856.764
ENSMUSG00000025555	Farp1	FERM, RhoGEF (Arhgef) and pleckstrin domain protein 1 (chondrocyte-derived) [Source:MGI Symbol;Acc:MGI:2446173]	2922.71	0.764874	3.22961e-133	2181.68	2183.78	2094.24	2166.53	2131.68	3645.67	3899.37	3648.23	3519.71	3581.51
ENSMUSG00000022744	Cldnd1	claudin domain containing 1 [Source:MGI Symbol;Acc:MGI:2447860]	1351.04	-0.949356	5.73578e-132	1561.79	1666.71	1669.52	1562.27	1553.74	869.068	803.818	822.525	831.45	815.88
ENSMUSG00000040990	Sh3kbp1	SH3-domain kinase binding protein 1 [Source:MGI Symbol;Acc:MGI:1889583]	441.618	1.78116	8.64063e-132	146.921	167.412	152.998	190.475	160.277	572.628	606.071	553.663	553.354	536.954
ENSMUSG00000032470	Mras	muscle and microspikes RAS [Source:MGI Symbol;Acc:MGI:1100856]	3876.09	0.610443	2.35348e-129	2972.64	3129.97	2891.06	3087.95	2956.64	4558.01	4723.5	4632.28	4581.01	4484.61
ENSMUSG00000005640	Insrr	insulin receptor-related receptor [Source:MGI Symbol;Acc:MGI:1346037]	989.413	1.07338	2.23128e-126	749.701	718.389	695.224	722.491	782.529	1478.52	1526.4	1636.55	1502.1	1589.97
ENSMUSG00000074272	Ceacam1	carcinoembryonic antigen-related cell adhesion molecule 1 [Source:MGI Symbol;Acc:MGI:1347245]	149.681	-3.48303	1.04815e-124	373.341	305.156	332.924	388.456	381.836	21.1743	36.3429	40.3824	37.8362	25.4395
ENSMUSG00000050071	Bex1	brain expressed X-linked 1 [Source:MGI Symbol;Acc:MGI:1328321]	4995.31	0.660425	1.47132e-122	3879.32	3898.16	4193.38	4232.67	3989.95	6416.74	6544.92	6482.43	6340.4	6133.63
ENSMUSG00000054161	Fam83e	family with sequence similarity 83, member E [Source:MGI Symbol;Acc:MGI:1921063]	461.78	-1.41291	9.96e-122	746.682	716.27	779.679	772.221	809.87	289.996	302.501	283.739	278.096	283.468
ENSMUSG00000032883	Acsl3	acyl-CoA synthetase long-chain family member 3 [Source:MGI Symbol;Acc:MGI:1921455]	1976.11	-0.804155	4.879e-121	2559.05	2460.32	2611.99	2544.67	2554.06	1530.08	1417.37	1407.01	1462.37	1466.4
ENSMUSG00000028766	Alpl	alkaline phosphatase, liver/bone/kidney [Source:MGI Symbol;Acc:MGI:87983]	465.35	1.44124	3.98514e-120	246.546	275.488	297.429	256.156	263.986	688.626	725.788	724.757	745.373	740.47
ENSMUSG00000028132	Tmem56	transmembrane protein 56 [Source:MGI Symbol;Acc:MGI:1923195]	767.586	1.30855	1.47912e-119	390.448	438.662	435.739	406.284	381.836	1049.51	938.501	968.114	1062.25	1049.38
ENSMUSG00000028385	Snx30	sorting nexin family member 30 [Source:MGI Symbol;Acc:MGI:2443882]	982.278	1.0119	3.1475e-113	647.057	667.53	659.729	635.229	652.421	1359.76	1352.17	1204.03	1318.59	1335.57
ENSMUSG00000042364	Snx18	sorting nexin 18 [Source:MGI Symbol;Acc:MGI:2137642]	1910.69	0.711554	1.94389e-110	1372.61	1297.97	1345.16	1370.86	1409.49	2299.72	2254.33	2164.71	2203.96	2213.23
ENSMUSG00000022871	Fetub	fetuin beta [Source:MGI Symbol;Acc:MGI:1890221]	2200.36	-0.766907	9.47995e-110	2840.81	2793.03	2768.66	2938.76	2772.79	1665.41	1632.22	1648.24	1664.79	1684.46
ENSMUSG00000002266	Zim1	zinc finger, imprinted 1 [Source:MGI Symbol;Acc:MGI:1341879]	3692.92	0.967276	2.71793e-108	2068.97	2117.02	2276.62	1992.01	2206.16	4438.32	3740.11	4310.29	4051.31	4284.73
ENSMUSG00000023192	Grm2	glutamate receptor, metabotropic 2 [Source:MGI Symbol;Acc:MGI:1351339]	618.298	1.44262	3.58854e-108	292.836	252.178	313.341	345.294	319.611	790.815	831.61	853.343	874.016	799.526
ENSMUSG00000030022	Adamts9	a disintegrin-like and metallopeptidase (reprolysin type) with thrombospondin type 1 motif, 9 [Source:MGI Symbol;Acc:MGI:1916320]	213.405	3.09234	5.31295e-108	36.2272	31.7871	35.4956	33.7788	43.3691	317.615	309.983	311.369	279.042	327.079
ENSMUSG00000026576	Atp1b1	ATPase, Na+/K+ transporting, beta 1 polypeptide [Source:MGI Symbol;Acc:MGI:88108]	22922.9	-0.4433	6.5297e-106	24034.7	24387.1	24596	23849.7	24267.8	18027.6	17684	17364.4	17804.8	18191
ENSMUSG00000067071	Hes6	hairy and enhancer of split 6 [Source:MGI Symbol;Acc:MGI:1859852]	2407.56	0.800978	4.7497e-104	1837.52	1944.31	1798.04	1848.45	1833.76	2925.74	3283.68	3362.36	3275.67	3298.04
ENSMUSG00000005312	Ubqln1	ubiquilin 1 [Source:MGI Symbol;Acc:MGI:1860276]	3768.28	0.568809	6.10642e-104	2908.24	2892.63	2958.38	2909.67	2962.29	4310.36	4476.58	4255.03	4308.59	4351.96
ENSMUSG00000031604	Msmo1	methylsterol monoxygenase 1 [Source:MGI Symbol;Acc:MGI:1913484]	2590.67	-0.667976	9.6397e-104	2736.16	2820.58	2833.53	2820.53	2831.24	1822.83	1713.46	1646.11	1836	1808.02
ENSMUSG00000001249	Hpn	hepsin [Source:MGI Symbol;Acc:MGI:1196620]	3607.08	-0.632087	3.08815e-103	4730.66	4717.21	4559.35	4758.12	4668.77	3054.63	3128.69	3024.43	2921.9	2999.13
ENSMUSG00000037902	Sirpa	signal-regulatory protein alpha [Source:MGI Symbol;Acc:MGI:108563]	3118.54	0.661127	2.27596e-102	2390.99	2392.51	2435.73	2384.22	2346.64	3794.81	3880.13	3842.7	3728.76	3649.65
ENSMUSG00000022353	Mtss1	metastasis suppressor 1 [Source:MGI Symbol;Acc:MGI:2384818]	3895.04	0.673693	3.90978e-99	2971.63	2888.39	3050.17	2744.53	3043.38	4575.5	4823.98	4697.11	4549.8	4790.79
ENSMUSG00000038776	Ephx1	epoxide hydrolase 1, microsomal [Source:MGI Symbol;Acc:MGI:95405]	2124.47	-0.759513	5.11745e-99	2454.39	2573.7	2552.01	2429.26	2286.3	1430.65	1474.02	1434.64	1484.12	1433.69
ENSMUSG00000022892	App	amyloid beta (A4) precursor protein [Source:MGI Symbol;Acc:MGI:88059]	46135	0.282869	1.96503e-97	39638.5	39537.9	39026.8	39201.2	39609.1	48015.1	48682.3	47100.7	47517.5	48381.3
ENSMUSG00000022265	Ank	progressive ankylosis [Source:MGI Symbol;Acc:MGI:3045421]	1654.18	0.749497	3.43296e-97	1249.84	1313.87	1337.82	1266.71	1296.36	2220.54	2213.71	2144.52	2169.9	2111.47
ENSMUSG00000031762	Mt2	metallothionein 2 [Source:MGI Symbol;Acc:MGI:97172]	3814.18	-0.830877	3.55424e-95	4951.04	5235.34	4708.68	5474.98	5188.26	2817.11	2895.67	2856.52	2909.6	2896.46
ENSMUSG00000058975	Kcnc1	potassium voltage gated channel, Shaw-related subfamily, member 1 [Source:MGI Symbol;Acc:MGI:96667]	957.781	1.01286	7.8734e-94	562.527	589.122	589.962	539.523	533.628	1117.64	1196.11	1179.59	1087.79	1092.99
ENSMUSG00000022415	Syngr1	synaptogyrin 1 [Source:MGI Symbol;Acc:MGI:1328323]	852.576	-0.999297	1.11996e-93	1052.6	980.103	1013.46	1029.32	986.175	497.137	519.489	513.281	515.518	488.801
ENSMUSG00000089715	Cbx6	chromobox 6 [Source:MGI Symbol;Acc:MGI:3512628]	4371.98	0.569689	1.84423e-93	3314.78	3402.28	3452.87	3224	3364.87	4994.38	5247.27	4899.02	4843.98	4880.74
ENSMUSG00000037820	Tgm2	transglutaminase 2, C polypeptide [Source:MGI Symbol;Acc:MGI:98731]	1351.61	-0.822923	1.21616e-92	1563.81	1595.71	1537.33	1642.96	1539.6	870.91	938.501	890.537	902.393	857.673
ENSMUSG00000028749	Pla2g2f	phospholipase A2, group IIF [Source:MGI Symbol;Acc:MGI:1349661]	117.635	-2.64408	5.61689e-92	289.817	254.297	275.397	267.416	279.07	48.793	41.6874	41.4451	39.728	46.3361
ENSMUSG00000021823	Vcl	vinculin [Source:MGI Symbol;Acc:MGI:98927]	1873.45	-0.785949	1.20897e-90	2241.05	2248.41	2041.61	2094.29	2219.36	1336.74	1204.66	1321.99	1195.62	1233.81
ENSMUSG00000026204	Ptprn	protein tyrosine phosphatase, receptor type, N [Source:MGI Symbol;Acc:MGI:102765]	4403.27	-0.594748	1.14471e-89	5585.02	5327.52	5460.2	5396.16	5549.35	3638.3	3535.95	3766.19	3614.3	3537.9
ENSMUSG00000026797	Stxbp1	syntaxin binding protein 1 [Source:MGI Symbol;Acc:MGI:107363]	6128.89	0.558125	4.97228e-89	5089.92	5093.36	4936.34	4952.35	5193.92	7325.4	7823.33	7550.44	7290.09	7229.35
ENSMUSG00000035949	Fbxw2	F-box and WD-40 domain protein 2 [Source:MGI Symbol;Acc:MGI:1353435]	1418.35	-0.731234	1.09234e-87	1604.06	1648.69	1652.38	1732.1	1660.28	994.273	970.568	984.054	999.821	1047.56
ENSMUSG00000023367	Tmem176a	transmembrane protein 176A [Source:MGI Symbol;Acc:MGI:1913308]	1231.27	-0.850017	2.81496e-87	1682.55	1713.33	1656.05	1772.45	1584.86	917.861	924.605	939.421	1005.5	879.478
ENSMUSG00000051146	Camk2n2	calcium/calmodulin-dependent protein kinase II inhibitor 2 [Source:MGI Symbol;Acc:MGI:1920297]	946.193	-0.998911	4.59804e-87	1149.21	1068.05	1078.33	1037.76	982.403	491.613	532.316	562.165	537.274	536.954
ENSMUSG00000038608	Dock10	dedicator of cytokinesis 10 [Source:MGI Symbol;Acc:MGI:2146320]	991.08	1.06738	7.94335e-87	654.101	575.347	542.226	554.535	590.196	1290.71	1074.25	1261.42	1265.62	1222
ENSMUSG00000034917	Tjp3	tight junction protein 3 [Source:MGI Symbol;Acc:MGI:1351650]	1491.98	-0.957054	8.82922e-87	2297.41	2058.75	1948.59	2016.41	2037.4	1073.45	1120.22	1015.94	1040.49	1087.54
ENSMUSG00000042010	Acacb	acetyl-Coenzyme A carboxylase beta [Source:MGI Symbol;Acc:MGI:2140940]	702.547	-1.10778	1.47745e-86	1014.36	980.103	975.517	867.928	970.147	446.502	482.077	454.833	436.062	413.391
ENSMUSG00000021803	Cdhr1	cadherin-related family member 1 [Source:MGI Symbol;Acc:MGI:2157782]	1675.36	0.713176	1.58822e-86	1190.46	1245	1274.17	1269.52	1194.53	1939.75	2073.68	2106.26	2010.99	1990.64
ENSMUSG00000020849	Ywhae	tyrosine 3-monooxygenase/tryptophan 5-monooxygenase activation protein, epsilon polypeptide [Source:MGI Symbol;Acc:MGI:894689]	20737.2	0.38741	3.09476e-86	17191.8	16927.7	17935.1	18074.5	17442.8	23154.6	23059.5	23100.8	22823.7	22410.3
ENSMUSG00000042306	S100a14	S100 calcium binding protein A14 [Source:MGI Symbol;Acc:MGI:1913416]	158.429	-2.19077	4.58331e-86	302.899	303.037	329.252	310.577	345.067	80.0942	56.6521	80.7647	61.4838	69.0499
ENSMUSG00000032035	Ets1	E26 avian leukemia oncogene 1, 5' domain [Source:MGI Symbol;Acc:MGI:95455]	951.884	0.849221	3.71567e-85	667.183	703.555	690.328	685.897	707.104	1257.57	1330.79	1222.1	1199.41	1216.55
ENSMUSG00000029095	Ablim2	actin-binding LIM protein 2 [Source:MGI Symbol;Acc:MGI:2385758]	549.354	-1.34467	7.63015e-85	838.256	780.904	882.494	750.64	834.383	304.726	343.119	306.056	359.444	295.279
ENSMUSG00000032420	Nt5e	5' nucleotidase, ecto [Source:MGI Symbol;Acc:MGI:99782]	528.155	1.16574	9.25631e-85	315.981	305.156	317.013	309.639	280.956	679.42	706.548	723.694	645.107	673.237
ENSMUSG00000044156	Hepacam2	HEPACAM family member 2 [Source:MGI Symbol;Acc:MGI:2141520]	276.621	1.63304	1.21762e-84	157.991	147.28	176.254	130.424	151.792	463.994	446.803	465.46	516.464	463.361
ENSMUSG00000017204	Gsdma	gasdermin A [Source:MGI Symbol;Acc:MGI:1889509]	2569.58	-0.907875	1.42767e-84	3273.53	3046.27	3282.73	3322.52	3247.02	1817.31	1651.46	1756.63	1773.57	1619.95
ENSMUSG00000009394	Syn2	synapsin II [Source:MGI Symbol;Acc:MGI:103020]	1736.36	-0.763962	5.33038e-83	2379.92	2300.33	2304.77	2169.35	2386.24	1391.98	1334	1336.87	1351.7	1378.27
ENSMUSG00000024590	Lmnb1	lamin B1 [Source:MGI Symbol;Acc:MGI:96795]	2261.33	-0.616214	7.23625e-83	2560.05	2425.36	2507.95	2384.22	2443.75	1600.96	1676.05	1621.67	1509.66	1630.85
ENSMUSG00000074489	Bglap3	bone gamma-carboxyglutamate protein 3 [Source:MGI Symbol;Acc:MGI:88155]	9197.28	-0.398009	1.05664e-82	11260.6	11180.6	11080.8	11776.6	11469.2	8476.18	8689.15	8619.51	8673	8640.33
ENSMUSG00000032091	Tmprss4	transmembrane protease, serine 4 [Source:MGI Symbol;Acc:MGI:2384877]	355.196	-1.43808	1.5714e-82	505.168	514.952	563.034	539.523	596.796	207.14	209.506	189.159	205.261	192.613
ENSMUSG00000039238	Zfp750	zinc finger protein 750 [Source:MGI Symbol;Acc:MGI:2442210]	378.421	-1.24345	3.6287e-82	695.36	678.126	667.073	638.982	648.65	307.488	266.158	256.109	296.068	276.2
ENSMUSG00000025592	Dach2	dachshund 2 (Drosophila) [Source:MGI Symbol;Acc:MGI:1890446]	299.417	-1.60497	1.18023e-81	436.738	379.326	403.916	441.001	440.29	132.57	119.718	145.589	151.345	141.734
ENSMUSG00000037108	Zcwpw1	zinc finger, CW type with PWWP domain 1 [Source:MGI Symbol;Acc:MGI:2685899]	428.857	1.32212	2.9596e-81	274.723	265.952	238.677	316.207	250.786	645.357	695.859	690.751	702.807	645.072
ENSMUSG00000034591	Slc41a2	solute carrier family 41, member 2 [Source:MGI Symbol;Acc:MGI:2442940]	1557.49	-0.907537	6.28826e-81	2008.59	1999.41	1875.15	1792.15	2025.15	1048.59	1134.11	938.359	1027.25	1023.94
ENSMUSG00000041548	Hspb8	heat shock protein 8 [Source:MGI Symbol;Acc:MGI:2135756]	3629.64	-0.509955	6.52049e-81	3993.04	4034.85	4017.12	4045.01	3991.84	2810.66	2884.98	2717.31	2890.68	2797.43
ENSMUSG00000056073	Grik2	glutamate receptor, ionotropic, kainate 2 (beta 2) [Source:MGI Symbol;Acc:MGI:95815]	262.007	1.50796	2.12798e-80	131.827	151.519	154.222	149.19	135.764	407.836	400.84	421.889	413.36	406.123
ENSMUSG00000072214	2020-09-05	septin 5 [Source:MGI Symbol;Acc:MGI:1195461]	4305.17	0.464451	4.87444e-80	3887.38	3921.47	3800.48	3859.23	3855.13	5243.87	5559.39	5251.83	5306.52	5311.39
ENSMUSG00000031709	Tbc1d9	TBC1 domain family, member 9 [Source:MGI Symbol;Acc:MGI:1918560]	2559.8	0.58313	1.11329e-79	2023.69	2060.87	2084.45	1934.77	2041.17	3046.34	3154.35	2995.73	3014.6	2979.14
ENSMUSG00000039156	Stim2	stromal interaction molecule 2 [Source:MGI Symbol;Acc:MGI:2151156]	1084.12	-0.762774	1.29565e-79	1492.36	1465.39	1383.1	1457.18	1528.29	854.338	861.539	902.227	891.988	815.88
ENSMUSG00000025813	Homer2	homer scaffolding protein 2 [Source:MGI Symbol;Acc:MGI:1347354]	251.701	-1.67893	2.36946e-79	476.991	443.96	484.699	430.68	415.777	147.3	149.647	124.335	119.184	160.814
ENSMUSG00000029784	Ssmem1	serine-rich single-pass membrane protein 1 [Source:MGI Symbol;Acc:MGI:1922897]	341.727	1.59699	1.32215e-78	106.669	117.612	141.982	114.473	139.535	371.011	367.704	358.128	389.713	382.5
ENSMUSG00000021587	Pcsk1	proprotein convertase subtilisin/kexin type 1 [Source:MGI Symbol;Acc:MGI:97511]	9644.06	-0.457556	1.75713e-78	9883.98	9921.82	10178.7	9761.14	10164.4	7456.13	7079.37	7019.09	7374.27	7400.16
ENSMUSG00000042650	Alkbh5	alkB homolog 5, RNA demethylase [Source:MGI Symbol;Acc:MGI:2144489]	6719.39	-0.434221	3.98772e-78	7710.35	7473.16	7261.91	7109.5	7300.14	5399.45	5545.49	5430.36	5455.98	5446.77
ENSMUSG00000032198	Dock6	dedicator of cytokinesis 6 [Source:MGI Symbol;Acc:MGI:1914789]	3271.7	-0.714815	7.20581e-78	4674.31	4494.7	4237.44	4337.76	4769.65	2705.71	2905.29	2814.01	2526.51	2776.53
ENSMUSG00000023353	Agap3	ArfGAP with GTPase domain, ankyrin repeat and PH domain 3 [Source:MGI Symbol;Acc:MGI:2183446]	6622.29	0.479959	1.08641e-77	5628.29	5481.16	5523.85	5429.94	5260.85	7489.27	7828.68	7676.9	7617.37	7494.64
ENSMUSG00000024308	Tapbp	TAP binding protein [Source:MGI Symbol;Acc:MGI:1201689]	847.331	-0.946244	3.10923e-77	1149.21	1152.81	1166.46	1063.09	1084.23	556.977	642.413	558.977	577.002	578.748
ENSMUSG00000034245	Hdac11	histone deacetylase 11 [Source:MGI Symbol;Acc:MGI:2385252]	1602.78	0.62958	1.62662e-76	1170.34	1131.62	1201.95	1168.18	1186.05	1886.36	1829.97	1772.57	1777.35	1792.57
ENSMUSG00000016024	Lbp	lipopolysaccharide binding protein [Source:MGI Symbol;Acc:MGI:1098776]	123.16	-2.56399	1.8546e-76	218.369	224.629	236.229	228.007	268.7	34.9837	32.0672	38.257	52.9706	39.9763
ENSMUSG00000020358	Hnrnpab	heterogeneous nuclear ribonucleoprotein A/B [Source:MGI Symbol;Acc:MGI:1330294]	10923.2	0.29744	2.49761e-76	10009.8	10110.4	9908.17	10007.9	9770.29	12067.5	12215.5	12179.5	12404.6	12338.1
ENSMUSG00000045382	Cxcr4	chemokine (C-X-C motif) receptor 4 [Source:MGI Symbol;Acc:MGI:109563]	342.843	1.59069	2.93614e-76	138.871	180.127	115.055	154.82	160.277	485.168	483.146	411.262	471.06	417.025
ENSMUSG00000061232	H2-K1	histocompatibility 2, K1, K region [Source:MGI Symbol;Acc:MGI:95904]	7883.82	-0.490741	5.95871e-76	9000.44	9044.5	9023.23	9504.98	8957.6	6206.84	6724.5	6444.17	6660.11	6377.13
ENSMUSG00000032625	Thsd7a	thrombospondin, type I, domain containing 7A [Source:MGI Symbol;Acc:MGI:2685683]	307.679	1.54948	1.63734e-75	136.858	140.923	148.102	113.534	127.279	406.915	355.946	402.761	362.281	411.574
ENSMUSG00000024811	Tnks2	tankyrase, TRF1-interacting ankyrin-related ADP-ribose polymerase 2 [Source:MGI Symbol;Acc:MGI:1921743]	4490.57	-0.458464	2.67989e-75	4972.18	5010.71	5007.33	4896.99	5056.27	3692.62	3497.47	3653.54	3665.38	3636.93
ENSMUSG00000005034	Prkacb	protein kinase, cAMP dependent, catalytic, beta [Source:MGI Symbol;Acc:MGI:97594]	3935.49	0.497891	3.43791e-75	2961.57	3018.72	3050.17	2845.86	3041.49	4307.6	4164.46	4105.19	4273.6	4198.42
ENSMUSG00000034656	Cacna1a	calcium channel, voltage-dependent, P/Q type, alpha 1A subunit [Source:MGI Symbol;Acc:MGI:109482]	1962.18	0.758562	2.30743e-74	1658.4	1632.8	1553.24	1437.48	1490.58	2581.43	2653.03	2791.7	2486.78	2632.98
ENSMUSG00000042632	Pla2g6	phospholipase A2, group VI [Source:MGI Symbol;Acc:MGI:1859152]	1662.61	-0.637334	7.40297e-74	2282.31	2370.26	2321.9	2182.49	2143	1396.59	1429.13	1511.15	1462.37	1460.95
ENSMUSG00000034227	Foxj1	forkhead box J1 [Source:MGI Symbol;Acc:MGI:1347474]	307.854	-1.61516	1.29166e-73	445.795	473.628	422.275	442.878	527.971	150.062	149.647	154.091	156.074	146.277
ENSMUSG00000003665	Has1	hyaluronan synthase 1 [Source:MGI Symbol;Acc:MGI:106590]	346.203	-1.25637	2.71936e-73	537.369	560.513	528.762	548.906	500.63	213.585	251.193	215.727	223.233	218.052
ENSMUSG00000034765	Dusp5	dual specificity phosphatase 5 [Source:MGI Symbol;Acc:MGI:2685183]	2123.85	0.669634	1.17866e-72	1641.29	1719.68	1701.34	1754.62	1680.08	2559.33	2856.12	2694.99	2779.07	2632.98
ENSMUSG00000022781	Pak2	p21 protein (Cdc42/Rac)-activated kinase 2 [Source:MGI Symbol;Acc:MGI:1339984]	3183.35	0.599083	1.91818e-72	2555.02	2653.17	2531.2	2375.78	2572.92	3989.98	3851.27	3686.48	3820.51	3860.44
ENSMUSG00000003051	Elf3	E74-like factor 3 [Source:MGI Symbol;Acc:MGI:1101781]	3582.62	-0.519497	1.92072e-72	4697.45	4506.36	4340.26	4408.13	4513.21	3030.69	3096.62	3149.82	3154.59	3243.53
ENSMUSG00000015944	Gatsl2	GATS protein-like 2 [Source:MGI Symbol;Acc:MGI:1933384]	2021.58	0.689017	3.21451e-72	1414.87	1485.52	1421.05	1452.49	1461.35	2289.59	2348.39	2452.7	2173.69	2406.75
ENSMUSG00000031103	Elf4	E74-like factor 4 (ets domain transcription factor) [Source:MGI Symbol;Acc:MGI:1928377]	2340.22	0.616155	5.28325e-72	1682.55	1723.92	1727.05	1693.63	1624.45	2621.01	2657.3	2579.16	2547.32	2543.95
ENSMUSG00000038128	Camk4	calcium/calmodulin-dependent protein kinase IV [Source:MGI Symbol;Acc:MGI:88258]	811.231	-0.827347	1.21711e-71	1000.27	1026.72	998.773	991.783	1047.46	576.31	561.176	602.547	558.084	558.759
ENSMUSG00000020811	Wscd1	WSC domain containing 1 [Source:MGI Symbol;Acc:MGI:2448493]	2425.01	0.563309	2.73907e-71	1705.7	1716.51	1764.99	1745.24	1771.53	2511.46	2713.96	2598.29	2583.26	2463.08
ENSMUSG00000030747	Dgat2	diacylglycerol O-acyltransferase 2 [Source:MGI Symbol;Acc:MGI:1915050]	887.21	-0.796636	5.21955e-71	1253.86	1192.02	1160.34	1197.27	1179.45	649.039	752.511	677.999	663.079	706.853
ENSMUSG00000017774	Myo1c	myosin IC [Source:MGI Symbol;Acc:MGI:106612]	6483.66	-0.392109	8.24037e-71	7284.68	7155.28	6931.44	7038.19	6982.42	5400.38	5634.21	5328.35	5287.61	5329.57
ENSMUSG00000043131	Mob1a	MOB kinase activator 1A [Source:MGI Symbol;Acc:MGI:2442631]	1389.31	-0.665397	1.77968e-70	1605.06	1613.73	1682.98	1657.98	1570.71	1078.97	970.568	980.866	1047.12	1038.47
ENSMUSG00000074758	Gm5535	predicted gene 5535 [Source:MGI Symbol;Acc:MGI:3645019]	100.802	-2.87399	2.04616e-70	221.388	234.165	281.517	197.043	244.187	24.8568	36.3429	30.8181	39.728	29.0737
ENSMUSG00000031626	Sorbs2	sorbin and SH3 domain containing 2 [Source:MGI Symbol;Acc:MGI:1924574]	1099.65	0.743151	5.05088e-70	718.505	673.887	747.856	669.008	741.045	1188.52	1174.73	1223.16	1165.35	1185.66
ENSMUSG00000042688	Mapk6	mitogen-activated protein kinase 6 [Source:MGI Symbol;Acc:MGI:1354946]	1893.76	0.614074	5.2535e-70	1285.06	1327.64	1452.87	1398.07	1334.07	2154.26	2022.37	2046.75	2093.29	2071.5
ENSMUSG00000021831	Ero1l	ERO1-like (S. cerevisiae) [Source:MGI Symbol;Acc:MGI:1354385]	4944.07	-0.764644	3.23491e-69	7562.42	7394.75	7138.29	7208.02	7342.57	4535.91	4080.02	4062.68	4328.46	4556.39
ENSMUSG00000038803	Ost4	oligosaccharyltransferase complex subunit 4 (non-catalytic) [Source:MGI Symbol;Acc:MGI:1914945]	1507.66	-0.65833	3.42414e-69	1756.01	1839.42	1843.32	1931.02	1870.53	1156.3	1177.94	1181.72	1161.57	1180.21
ENSMUSG00000030518	Fam189a1	family with sequence similarity 189, member A1 [Source:MGI Symbol;Acc:MGI:1917888]	2210.41	0.688173	1.14605e-68	1715.76	1629.62	1815.17	1688	1571.66	2668.89	2768.47	2758.75	2721.37	2637.53
ENSMUSG00000030616	Sytl2	synaptotagmin-like 2 [Source:MGI Symbol;Acc:MGI:1933366]	743.565	-0.993486	1.45149e-68	1032.47	1141.16	1018.36	1064.03	1094.6	572.628	475.664	599.359	510.788	529.686
ENSMUSG00000010175	Prox1	prospero homeobox 1 [Source:MGI Symbol;Acc:MGI:97772]	3439.01	0.763618	2.04783e-68	2607.35	2755.94	2528.76	2290.39	2591.77	4476.99	4276.7	4327.29	4089.14	4509.14
ENSMUSG00000032737	Inppl1	inositol polyphosphate phosphatase-like 1 [Source:MGI Symbol;Acc:MGI:1333787]	15315.3	0.467552	6.57354e-68	13095.1	13313.5	13024.4	12771.2	12658.1	17517.6	18854.5	18201.8	17024.4	18092.9
ENSMUSG00000038580	Sct	secretin [Source:MGI Symbol;Acc:MGI:99466]	234.226	1.82358	3.98352e-67	117.738	98.5401	94.247	139.807	114.079	394.027	419.012	401.698	397.28	398.854
ENSMUSG00000003363	Pld3	phospholipase D family, member 3 [Source:MGI Symbol;Acc:MGI:1333782]	20140.4	-0.349457	6.8621e-67	23175.3	22605.9	23545.8	24107.7	23417.4	18194.3	18399.1	18330.4	18576.6	18220.1
ENSMUSG00000029810	Tmem176b	transmembrane protein 176B [Source:MGI Symbol;Acc:MGI:1916348]	2912.19	-0.625702	7.19645e-67	3524.1	3670.35	3506.72	3756.95	3659.97	2364.16	2308.84	2361.31	2447.05	2265.02
ENSMUSG00000010066	Cacna2d2	calcium channel, voltage-dependent, alpha 2/delta subunit 2 [Source:MGI Symbol;Acc:MGI:1929813]	3148.11	0.633871	8.56275e-67	2155.52	2100.07	2162.78	2089.59	2076.06	3331.74	3526.33	3311.35	3088.38	3167.21
ENSMUSG00000075027	4631405J19Rik	RIKEN cDNA 4631405J19 gene [Source:MGI Symbol;Acc:MGI:3045383]	147.381	-1.96083	1.43032e-66	310.95	271.25	280.293	268.354	328.096	82.8561	61.9966	68.0124	87.9691	72.6842
ENSMUSG00000021978	Extl3	exostoses (multiple)-like 3 [Source:MGI Symbol;Acc:MGI:1860765]	1215.91	0.763731	2.23029e-66	882.534	833.882	893.51	775.974	897.551	1415	1547.78	1486.71	1404.67	1417.34
ENSMUSG00000047228	A2ml1	alpha-2-macroglobulin like 1 [Source:MGI Symbol;Acc:MGI:3039594]	543.966	-1.11235	2.93686e-66	735.613	803.155	805.383	768.468	711.818	349.837	312.121	333.686	417.144	350.701
ENSMUSG00000023067	Cdkn1a	cyclin-dependent kinase inhibitor 1A (P21) [Source:MGI Symbol;Acc:MGI:104556]	6931.5	0.378971	1.18976e-65	5113.06	5266.07	5265.59	5233.84	5122.26	6613.76	7001.34	6673.72	6822.81	6698.75
ENSMUSG00000035372	1810055G02Rik	RIKEN cDNA 1810055G02 gene [Source:MGI Symbol;Acc:MGI:1919306]	687.464	-0.945888	3.385e-65	902.66	902.755	824.967	863.236	860.781	438.217	451.079	447.394	489.033	436.105
ENSMUSG00000061666	Gdpd1	glycerophosphodiester phosphodiesterase domain containing 1 [Source:MGI Symbol;Acc:MGI:1913819]	1658.1	0.546726	5.0519e-65	1297.13	1254.53	1298.65	1291.1	1273.73	1878.07	1831.04	1869.28	1892.75	1895.24
ENSMUSG00000020458	Rtn4	reticulon 4 [Source:MGI Symbol;Acc:MGI:1915835]	2430.75	0.473858	5.7951e-65	2087.09	2067.22	2107.7	2023.91	2040.23	2846.57	2859.33	2934.1	2845.28	2850.13
ENSMUSG00000040054	Baz2a	bromodomain adjacent to zinc finger domain, 2A [Source:MGI Symbol;Acc:MGI:2151152]	5961.03	-0.515541	9.52729e-65	6639.63	6642.45	6416.14	6384.19	6660.92	4685.97	4772.67	4530.26	4345.48	4575.47
ENSMUSG00000038807	Rap1gap2	RAP1 GTPase activating protein 2 [Source:MGI Symbol;Acc:MGI:3028623]	3736.52	0.546166	1.01203e-64	2747.23	2760.18	2597.3	2681.66	2755.82	3835.32	4289.53	3845.89	3853.61	3965.83
ENSMUSG00000005125	Ndrg1	N-myc downstream regulated gene 1 [Source:MGI Symbol;Acc:MGI:1341799]	8638.45	-0.706551	1.54575e-64	12508.4	11544	10731.9	11307.5	11784.1	7191.91	7202.3	6776.8	6965.64	7331.11
ENSMUSG00000049775	Tmsb4x	thymosin, beta 4, X chromosome [Source:MGI Symbol;Acc:MGI:99510]	1123.68	0.685322	1.7319e-64	811.086	884.742	886.166	900.768	846.639	1421.44	1369.27	1433.57	1414.13	1321.94
ENSMUSG00000008475	Arpc5	actin related protein 2/3 complex, subunit 5 [Source:MGI Symbol;Acc:MGI:1915021]	1867.73	0.554155	2.17059e-64	1515.5	1443.14	1549.57	1479.7	1443.44	2106.39	2215.85	2119.01	2272.06	2187.79
ENSMUSG00000026058	Khdrbs2	KH domain containing, RNA binding, signal transduction associated 2 [Source:MGI Symbol;Acc:MGI:2159649]	192.387	1.82086	2.17956e-64	77.4859	105.957	79.5591	100.398	114.079	366.408	297.156	347.501	347.147	336.164
ENSMUSG00000049044	Rapgef4	Rap guanine nucleotide exchange factor (GEF) 4 [Source:MGI Symbol;Acc:MGI:1917723]	1878.97	0.564529	8.9136e-64	1461.16	1415.59	1451.65	1376.49	1516.03	2169.91	2061.92	2166.83	2193.55	2085.13
ENSMUSG00000022519	Srl	sarcalumenin [Source:MGI Symbol;Acc:MGI:2146620]	562.734	1.37697	3.46079e-63	411.581	331.646	369.644	344.356	408.235	990.591	957.741	1011.68	947.796	940.351
ENSMUSG00000020604	Arsg	arylsulfatase G [Source:MGI Symbol;Acc:MGI:1921258]	559.628	1.00168	3.51573e-63	354.221	340.122	351.284	380.95	379.951	732.816	746.097	738.572	717.941	690.499
ENSMUSG00000052102	Gnpda1	glucosamine-6-phosphate deaminase 1 [Source:MGI Symbol;Acc:MGI:1347054]	690.911	-0.81966	6.14853e-63	888.572	876.265	829.863	867.928	875.866	498.057	476.733	465.46	487.141	528.777
ENSMUSG00000057530	Ece1	endothelin converting enzyme 1 [Source:MGI Symbol;Acc:MGI:1101357]	3268.99	0.527371	8.12404e-63	2705.97	2623.5	2527.53	2378.59	2546.52	3655.79	3835.24	3739.62	3632.27	3562.43
ENSMUSG00000020660	Pomc	pro-opiomelanocortin-alpha [Source:MGI Symbol;Acc:MGI:97742]	100868	-0.514566	8.19207e-63	130287	126246	131375	137432	131805	88085.2	93038.8	91424.6	94921.5	92538.7
ENSMUSG00000031557	Plekha2	pleckstrin homology domain-containing, family A (phosphoinositide binding specific) member 2 [Source:MGI Symbol;Acc:MGI:1928144]	2554.74	-0.511267	4.27463e-62	3194.03	3119.38	3048.95	3085.13	3101.83	2261.05	2190.19	2105.2	2205.85	2146
ENSMUSG00000028033	Kcnq5	potassium voltage-gated channel, subfamily Q, member 5 [Source:MGI Symbol;Acc:MGI:1924937]	206.806	1.83166	5.35577e-62	85.5363	76.2891	66.0953	69.4342	76.3672	295.52	270.434	241.231	282.825	242.583
ENSMUSG00000040703	Cyp2s1	cytochrome P450, family 2, subfamily s, polypeptide 1 [Source:MGI Symbol;Acc:MGI:1921384]	369.838	-1.25297	1.1299e-61	531.332	493.76	482.251	474.78	481.774	234.759	204.161	187.034	205.261	200.79
ENSMUSG00000028664	Ephb2	Eph receptor B2 [Source:MGI Symbol;Acc:MGI:99611]	5578.6	-0.389377	1.23345e-61	6380	6318.22	6215.4	6000.43	6248.91	4950.19	4812.22	4703.48	4661.42	4660.87
ENSMUSG00000096188	Cmtm4	CKLF-like MARVEL transmembrane domain containing 4 [Source:MGI Symbol;Acc:MGI:2142888]	2069.72	0.533442	6.87411e-61	1635.25	1716.51	1680.53	1597.92	1629.17	2426.76	2442.45	2393.19	2379.9	2305.9
ENSMUSG00000049515	Espnl	espin-like [Source:MGI Symbol;Acc:MGI:2685402]	170.394	-1.65468	1.10498e-60	301.893	283.965	280.293	325.59	287.556	96.6654	94.0639	95.6424	79.456	104.483
ENSMUSG00000030413	Pglyrp1	peptidoglycan recognition protein 1 [Source:MGI Symbol;Acc:MGI:1345092]	1228.34	-0.655761	1.92811e-60	1600.03	1527.9	1543.45	1557.58	1603.71	1005.32	999.428	976.615	981.849	1009.4
ENSMUSG00000024247	Pkdcc	protein kinase domain containing, cytoplasmic [Source:MGI Symbol;Acc:MGI:2147077]	2110.72	0.602429	2.66773e-60	1757.02	1733.46	1739.28	1776.2	1664.99	2600.76	2741.75	2612.1	2713.8	2499.43
ENSMUSG00000110916	AC160997.1		767.021	-0.869784	2.69516e-60	836.244	833.882	850.671	924.226	901.322	498.057	489.56	446.331	497.546	448.825
ENSMUSG00000067851	Arfgef1	ADP-ribosylation factor guanine nucleotide-exchange factor 1(brefeldin A-inhibited) [Source:MGI Symbol;Acc:MGI:2442988]	6904.28	0.639087	5.68719e-60	6036.85	6068.16	5858	5621.36	5890.65	9647.21	8248.76	9480.29	9015.41	9501.64
ENSMUSG00000020061	Mybpc1	myosin binding protein C, slow-type [Source:MGI Symbol;Acc:MGI:1336213]	88.8109	3.0931	6.67031e-60	15.0946	15.8936	14.6878	19.7043	21.6845	126.125	152.854	150.903	172.155	149.003
ENSMUSG00000074480	Mex3a	mex3 RNA binding family member A [Source:MGI Symbol;Acc:MGI:1919890]	1046.44	0.654399	6.87118e-60	864.42	816.929	829.863	796.617	814.584	1292.55	1342.55	1294.36	1268.46	1290.14
ENSMUSG00000027533	Fabp5	fatty acid binding protein 5, epidermal [Source:MGI Symbol;Acc:MGI:101790]	1719.32	-0.667415	7.5882e-60	2109.23	2044.97	2042.83	2159.03	2163.74	1380.93	1309.41	1264.61	1310.08	1358.29
ENSMUSG00000030605	Mfge8	milk fat globule-EGF factor 8 protein [Source:MGI Symbol;Acc:MGI:102768]	828.904	0.882667	8.78671e-60	535.357	465.152	462.667	456.952	438.405	855.259	848.713	882.036	842.801	917.637
ENSMUSG00000034701	Neurod1	neurogenic differentiation 1 [Source:MGI Symbol;Acc:MGI:1339708]	1979.88	0.615864	1.63645e-59	1498.4	1663.53	1596.08	1542.57	1531.12	2313.53	2318.46	2498.39	2422.46	2441.28
ENSMUSG00000021610	Clptm1l	CLPTM1-like [Source:MGI Symbol;Acc:MGI:2442892]	1177.5	0.646802	1.72847e-59	899.641	856.133	845.775	840.717	807.984	1323.86	1378.89	1329.43	1303.46	1319.22
ENSMUSG00000035557	Krt17	keratin 17 [Source:MGI Symbol;Acc:MGI:96691]	1125.06	-0.804502	2.15058e-59	1586.95	1494	1554.46	1610.12	1519.8	835.926	907.502	895.851	926.04	883.112
ENSMUSG00000112907	AC164623.1		2540.58	0.497209	2.24023e-59	2167.59	2162.58	2208.07	2188.12	2225.96	3103.42	3017.53	2992.55	3111.08	3226.27
ENSMUSG00000061410	Zcchc14	zinc finger, CCHC domain containing 14 [Source:MGI Symbol;Acc:MGI:2159407]	4491.14	0.605225	2.79751e-59	3616.68	3548.5	3263.15	3162.07	3419.56	5161.93	5464.26	5173.19	4879.92	5202.37
ENSMUSG00000030844	Rgs10	regulator of G-protein signalling 10 [Source:MGI Symbol;Acc:MGI:1915115]	267.851	-1.38184	1.12787e-58	391.455	349.658	396.572	380.95	362.98	128.887	149.647	156.216	148.507	139.917
ENSMUSG00000056553	Ptprn2	protein tyrosine phosphatase, receptor type, N polypeptide 2 [Source:MGI Symbol;Acc:MGI:107418]	1597.9	0.62881	2.6363e-58	1202.54	1091.36	1227.66	1095	1171.91	1794.29	1887.69	1785.33	1694.11	1783.49
ENSMUSG00000036432	Siah2	seven in absentia 2 [Source:MGI Symbol;Acc:MGI:108062]	879.864	0.718891	5.12628e-58	646.051	644.219	649.937	655.872	601.51	1032.02	1130.9	1047.82	1013.06	1040.29
ENSMUSG00000041439	Mfsd6	major facilitator superfamily domain containing 6 [Source:MGI Symbol;Acc:MGI:1922925]	2278.4	0.530593	5.1672e-58	1904.94	1910.41	1884.94	2007.96	1884.67	2782.12	2858.26	2850.14	2667.45	2712.03
ENSMUSG00000029245	Epha5	Eph receptor A5 [Source:MGI Symbol;Acc:MGI:99654]	596.247	1.0512	1.32728e-57	349.19	392.041	347.612	338.726	366.751	782.53	676.618	788.519	668.754	799.526
ENSMUSG00000027712	Anxa5	annexin A5 [Source:MGI Symbol;Acc:MGI:106008]	2310.35	-0.483714	2.51469e-57	3027.99	2940.31	2801.71	2986.61	2954.75	2095.34	2071.54	2053.12	2203.96	2100.57
ENSMUSG00000024846	Cst6	cystatin E/M [Source:MGI Symbol;Acc:MGI:1920970]	298.47	-1.29914	2.58204e-57	382.398	362.373	391.676	366.875	380.893	128.887	169.956	167.906	164.587	137.191
ENSMUSG00000030340	Scnn1a	sodium channel, nonvoltage-gated 1 alpha [Source:MGI Symbol;Acc:MGI:101782]	1107.64	-0.733997	3.5322e-57	1285.06	1249.23	1305.99	1182.26	1287.87	765.038	758.924	737.509	776.588	752.281
ENSMUSG00000018322	Tomm34	translocase of outer mitochondrial membrane 34 [Source:MGI Symbol;Acc:MGI:1914395]	1875.06	0.518679	4.5963e-57	1572.86	1585.12	1560.58	1510.66	1554.69	2183.72	2270.36	2165.77	2303.28	2224.14
ENSMUSG00000087075	A230065H16Rik	RIKEN cDNA A230065H16 gene [Source:MGI Symbol;Acc:MGI:2685744]	114.168	-2.16182	9.42744e-57	185.161	188.604	194.614	211.118	178.19	42.3487	55.5832	35.0689	41.6198	39.9763
ENSMUSG00000007721	Ccdc124	coiled-coil domain containing 124 [Source:MGI Symbol;Acc:MGI:1916403]	1806.42	-0.623222	1.71563e-56	2118.28	2138.21	2127.29	2240.66	2148.65	1310.97	1484.71	1480.33	1373.45	1355.56
ENSMUSG00000060166	Zdhhc8	zinc finger, DHHC domain containing 8 [Source:MGI Symbol;Acc:MGI:1338012]	2726.21	0.477214	1.74264e-56	2185.71	2191.19	2209.3	2015.47	2127.91	2901.8	3097.69	2968.1	3005.14	2953.7
ENSMUSG00000036752	Tubb4b	tubulin, beta 4B class IVB [Source:MGI Symbol;Acc:MGI:1915472]	12642.1	-0.334708	2.01129e-56	14641.8	15086.2	14302.3	15107.6	14897.3	11674.4	12076.5	11790.6	11922.2	11265.1
ENSMUSG00000057738	Sptan1	spectrin alpha, non-erythrocytic 1 [Source:MGI Symbol;Acc:MGI:98386]	13174.7	0.305158	3.73138e-56	11596.7	11455	11516.5	11497	11772.8	14396.7	14784.1	14440.9	13975.7	13885.4
ENSMUSG00000039879	Heca	hdc homolog, cell cycle regulator [Source:MGI Symbol;Acc:MGI:2685715]	1351.87	0.694278	4.7229e-56	928.824	1006.59	937.574	866.051	943.748	1501.54	1395.99	1549.41	1584.39	1536.36
ENSMUSG00000034687	Fras1	Fraser extracellular matrix complex subunit 1 [Source:MGI Symbol;Acc:MGI:2385368]	295	1.41742	7.51947e-56	162.016	150.459	156.67	137.93	149.906	424.407	426.494	435.704	354.714	379.775
ENSMUSG00000066191	Anks6	ankyrin repeat and sterile alpha motif domain containing 6 [Source:MGI Symbol;Acc:MGI:1922941]	1425.25	0.590297	1.12893e-55	1192.48	1217.45	1203.18	1202.9	1217.16	1715.12	1931.52	1842.71	1799.11	1802.57
ENSMUSG00000032280	Tle3	transducin-like enhancer of split 3 [Source:MGI Symbol;Acc:MGI:104634]	894.963	0.790513	1.234e-55	614.855	626.207	674.417	567.672	634.508	1017.29	1135.18	1049.94	1111.44	1069.37
ENSMUSG00000046798	Cldn12	claudin 12 [Source:MGI Symbol;Acc:MGI:1929288]	1686.08	0.618747	2.16546e-55	1317.26	1365.79	1430.84	1281.72	1441.55	2112.83	2080.09	2066.94	2100.85	2127.83
ENSMUSG00000087006	Gm13889	predicted gene 13889 [Source:MGI Symbol;Acc:MGI:3652053]	149.298	-1.98592	3.11625e-55	232.458	235.225	228.885	213.932	196.104	42.3487	47.0319	54.1974	71.8887	62.6901
ENSMUSG00000026603	Smyd2	SET and MYND domain containing 2 [Source:MGI Symbol;Acc:MGI:1915889]	1137.34	0.634111	3.73429e-55	883.54	874.146	870.254	935.485	928.663	1366.2	1443.03	1358.12	1466.15	1349.2
ENSMUSG00000037736	Limch1	LIM and calponin homology domains 1 [Source:MGI Symbol;Acc:MGI:1924819]	1685.63	-0.537489	4.07804e-55	2081.05	1993.05	2013.46	2075.52	2015.72	1427.89	1439.82	1399.57	1330.89	1418.25
ENSMUSG00000002233	Rhoc	ras homolog family member C [Source:MGI Symbol;Acc:MGI:106028]	234.408	-1.37707	8.7481e-55	347.177	344.361	407.588	365.937	347.895	134.411	130.407	153.028	151.345	128.106
ENSMUSG00000025161	Slc16a3	solute carrier family 16 (monocarboxylic acid transporters), member 3 [Source:MGI Symbol;Acc:MGI:1933438]	7660.35	-0.505575	8.84746e-55	9049.74	9087.94	8690.3	9028.32	8801.09	6250.11	6365.34	6023.35	6196.62	6618.8
ENSMUSG00000019590	Cyb561	cytochrome b-561 [Source:MGI Symbol;Acc:MGI:103253]	3832.3	0.388573	9.79164e-55	3161.83	3200.96	3325.57	3212.74	3124.46	4257.88	4239.29	4143.44	4283.06	4041.24
ENSMUSG00000020362	Cnot6	CCR4-NOT transcription complex, subunit 6 [Source:MGI Symbol;Acc:MGI:2144529]	2541.72	0.695384	1.07924e-54	1941.17	2000.47	1876.37	1809.98	2086.43	3343.7	2992.94	2947.91	3068.51	3373.45
ENSMUSG00000054200	Ffar4	free fatty acid receptor 4 [Source:MGI Symbol;Acc:MGI:2147577]	1577.18	-0.804569	1.25368e-54	2191.74	2058.75	2030.59	1977.94	2083.6	1200.49	1203.59	1133.89	1185.22	1197.47
ENSMUSG00000078670	Fam174b	family with sequence similarity 174, member B [Source:MGI Symbol;Acc:MGI:3698178]	3259.92	0.509861	1.44262e-54	2526.84	2610.78	2533.65	2552.18	2392.84	3515.86	3768.97	3703.49	3602	3378.9
ENSMUSG00000001901	Kcnh6	potassium voltage-gated channel, subfamily H (eag-related), member 6 [Source:MGI Symbol;Acc:MGI:2684139]	3017.25	0.520625	2.57886e-54	2335.65	2627.74	2445.53	2339.18	2456.95	3521.38	3547.7	3484.57	3462.01	3487.02
ENSMUSG00000055675	Kbtbd11	kelch repeat and BTB (POZ) domain containing 11 [Source:MGI Symbol;Acc:MGI:1922151]	3447.94	-0.502385	3.21168e-54	4324.11	4140.8	3866.57	4057.21	4013.52	2942.31	2944.84	2848.02	2764.88	2908.27
ENSMUSG00000024982	Zdhhc6	zinc finger, DHHC domain containing 6 [Source:MGI Symbol;Acc:MGI:1914230]	1778.29	-0.575732	3.78689e-54	2021.68	1907.23	2013.46	2105.55	2036.46	1332.14	1301.93	1385.75	1337.51	1410.07
ENSMUSG00000038967	Pdk2	pyruvate dehydrogenase kinase, isoenzyme 2 [Source:MGI Symbol;Acc:MGI:1343087]	680.763	-0.841802	5.39269e-54	983.165	897.457	872.702	876.372	865.495	487.93	521.627	490.964	514.572	494.252
ENSMUSG00000068011	Mkrn2os	makorin, ring finger protein 2, opposite strand [Source:MGI Symbol;Acc:MGI:1917541]	60.5418	-3.14749	2.21448e-53	150.946	147.28	154.222	145.437	129.164	21.1743	12.8269	15.9404	19.864	11.8112
ENSMUSG00000030084	Plxna1	plexin A1 [Source:MGI Symbol;Acc:MGI:107685]	3835.03	0.501494	3.3812e-53	3281.58	3371.56	3107.7	3115.16	3012.26	4508.29	4689.3	4519.64	4302.92	4473.71
ENSMUSG00000028179	Cth	cystathionase (cystathionine gamma-lyase) [Source:MGI Symbol;Acc:MGI:1339968]	4362.96	-0.363278	3.91161e-53	5539.74	5458.91	5580.15	5658.89	5796.37	4229.34	4349.38	4395.3	4485.48	4342.88
ENSMUSG00000003233	Dvl3	dishevelled segment polarity protein 3 [Source:MGI Symbol;Acc:MGI:108100]	1588.69	0.552261	6.50472e-53	1236.75	1306.45	1271.72	1260.14	1275.62	1833.88	1951.83	1930.91	1796.27	1806.2
ENSMUSG00000025969	Nrp2	neuropilin 2 [Source:MGI Symbol;Acc:MGI:1100492]	212.246	-1.39587	6.70342e-53	315.981	307.276	304.773	278.675	318.668	112.316	110.097	131.774	117.292	109.026
ENSMUSG00000004151	Etv1	ets variant 1 [Source:MGI Symbol;Acc:MGI:99254]	2927.21	0.527509	7.88243e-53	2268.22	2252.65	2309.66	2256.61	2350.41	3394.34	3132.97	3285.85	3256.75	3409.8
ENSMUSG00000019947	Arid5b	AT rich interactive domain 5B (MRF1-like) [Source:MGI Symbol;Acc:MGI:2175912]	1823.52	-0.561795	1.00406e-52	2262.18	2377.68	2184.82	2050.19	2256.13	1548.49	1514.64	1488.83	1482.23	1503.65
ENSMUSG00000024924	Vldlr	very low density lipoprotein receptor [Source:MGI Symbol;Acc:MGI:98935]	1206.01	0.684667	1.52761e-52	864.42	795.738	794.367	875.434	819.298	1403.03	1262.38	1268.86	1390.48	1346.47
ENSMUSG00000038324	Trpc4ap	transient receptor potential cation channel, subfamily C, member 4 associated protein [Source:MGI Symbol;Acc:MGI:1930751]	4663.51	0.430651	1.91326e-52	3924.61	4120.67	3760.09	3984.02	3990.9	5318.44	5547.63	5409.11	5205.31	5201.46
ENSMUSG00000029359	Tesc	tescalcin [Source:MGI Symbol;Acc:MGI:1930803]	216.255	-1.42858	1.92253e-52	362.272	316.812	386.78	317.145	326.211	115.999	118.649	127.523	141.886	129.014
ENSMUSG00000042428	Mgat3	mannoside acetylglucosaminyltransferase 3 [Source:MGI Symbol;Acc:MGI:104532]	344.276	-1.08478	2.61734e-52	428.688	425.948	430.843	417.544	417.663	227.394	193.472	189.159	203.369	184.436
ENSMUSG00000029570	Lfng	LFNG O-fucosylpeptide 3-beta-N-acetylglucosaminyltransferase [Source:MGI Symbol;Acc:MGI:1095413]	1903.54	0.471288	2.67692e-52	1611.1	1681.54	1587.51	1566.02	1610.31	2196.61	2260.74	2231.66	2226.66	2253.21
ENSMUSG00000052105	Mtcl1	microtubule crosslinking factor 1 [Source:MGI Symbol;Acc:MGI:1915867]	1007.88	0.751187	4.0718e-52	787.941	744.878	730.72	780.666	714.647	1252.97	1325.45	1338.99	1138.87	1278.33
ENSMUSG00000027523	Gnas	GNAS (guanine nucleotide binding protein, alpha stimulating) complex locus [Source:MGI Symbol;Acc:MGI:95777]	75407.6	0.30787	8.72832e-52	71110.9	70351.3	70873.7	69985.9	68572.1	84646.7	88795.2	87389.6	86709.2	86822.1
ENSMUSG00000058254	Tspan7	tetraspanin 7 [Source:MGI Symbol;Acc:MGI:1298407]	2276.68	0.471963	1.55421e-51	1877.77	1761.01	1936.35	1882.23	1855.44	2566.7	2635.93	2556.84	2623.94	2530.32
ENSMUSG00000025232	Hexa	hexosaminidase A [Source:MGI Symbol;Acc:MGI:96073]	3001.02	0.453061	1.97705e-51	2567.1	2690.25	2675.63	2735.14	2734.14	3602.4	3795.69	3708.8	3693.76	3556.98
ENSMUSG00000028654	Mycl	v-myc avian myelocytomatosis viral oncogene lung carcinoma derived [Source:MGI Symbol;Acc:MGI:96799]	1294.59	0.61652	2.634e-51	813.098	909.112	913.094	877.311	901.322	1328.46	1418.44	1343.24	1394.26	1281.97
ENSMUSG00000030103	Bhlhe40	basic helix-loop-helix family, member e40 [Source:MGI Symbol;Acc:MGI:1097714]	1122	-0.875236	2.98418e-51	1674.5	1431.48	1331.7	1307.99	1433.06	761.355	808.094	786.393	796.452	764.092
ENSMUSG00000022037	Clu	clusterin [Source:MGI Symbol;Acc:MGI:88423]	978.256	-0.651458	3.0164e-51	1077.76	1069.11	1077.11	1076.23	1034.26	695.07	687.308	709.879	643.215	662.334
ENSMUSG00000090066	1110002E22Rik	RIKEN cDNA 1110002E22 gene [Source:MGI Symbol;Acc:MGI:1915066]	2119.39	0.474313	3.9089e-51	1680.54	1639.16	1718.48	1547.26	1653.68	2335.62	2276.77	2261.41	2242.74	2313.17
ENSMUSG00000069378	Prdm6	PR domain containing 6 [Source:MGI Symbol;Acc:MGI:2684938]	2358.8	0.53709	4.60211e-51	1909.98	1980.34	1933.9	1862.53	1753.62	2679.01	2732.13	2924.53	2638.13	2718.39
ENSMUSG00000033209	Ttc28	tetratricopeptide repeat domain 28 [Source:MGI Symbol;Acc:MGI:2140873]	725.864	0.821278	4.93978e-51	590.704	546.739	598.529	529.201	527.028	1053.19	980.188	999.995	891.042	999.407
ENSMUSG00000001227	Sema6b	sema domain, transmembrane domain (TM), and cytoplasmic domain, (semaphorin) 6B [Source:MGI Symbol;Acc:MGI:1202889]	335.782	-1.17836	6.19719e-51	499.13	452.437	468.787	388.456	446.89	190.569	213.781	201.912	209.045	181.71
ENSMUSG00000068196	Col8a1	collagen, type VIII, alpha 1 [Source:MGI Symbol;Acc:MGI:88463]	249.005	1.43394	8.09613e-51	110.694	105.957	86.903	121.041	106.537	308.409	291.812	306.056	289.447	249.852
ENSMUSG00000037972	Snn	stannin [Source:MGI Symbol;Acc:MGI:1276549]	844.302	0.766832	9.04476e-51	710.455	595.479	643.817	663.378	655.25	1060.56	1190.76	1091.39	1128.46	1097.53
ENSMUSG00000030557	Mef2a	myocyte enhancer factor 2A [Source:MGI Symbol;Acc:MGI:99532]	1781.9	0.616496	1.07828e-50	1342.42	1489.76	1479.8	1401.82	1463.23	2299.72	2073.68	2243.35	2088.56	2287.73
ENSMUSG00000057329	Bcl2	B cell leukemia/lymphoma 2 [Source:MGI Symbol;Acc:MGI:88138]	4339.14	0.461194	3.24324e-50	3546.24	3595.12	3751.52	3455.76	3615.66	5080	4974.7	4946.84	4784.38	4931.62
ENSMUSG00000002342	Tmem161a	transmembrane protein 161A [Source:MGI Symbol;Acc:MGI:2384577]	2385.53	-0.422034	3.38142e-50	2890.12	2943.49	2916.76	2913.42	2895.36	2230.67	2167.74	2115.82	2185.04	2162.35
ENSMUSG00000024096	Ralbp1	ralA binding protein 1 [Source:MGI Symbol;Acc:MGI:108466]	1370.64	0.605556	4.24974e-50	1002.28	1068.05	1080.78	1060.28	956.005	1570.58	1656.81	1554.72	1513.45	1559.98
ENSMUSG00000061536	Sec22c	SEC22 homolog C, vesicle trafficking protein [Source:MGI Symbol;Acc:MGI:2447871]	798.815	0.787187	8.26941e-50	539.382	467.271	520.194	497.299	562.855	897.608	920.329	899.039	869.286	883.112
ENSMUSG00000092586	Ly6g6c	lymphocyte antigen 6 complex, locus G6C [Source:MGI Symbol;Acc:MGI:2148930]	60.9515	-3.21338	8.28526e-50	126.795	109.136	128.519	128.547	123.508	10.1269	12.8269	15.9404	17.9722	9.99407
ENSMUSG00000019822	Smpd2	sphingomyelin phosphodiesterase 2, neutral [Source:MGI Symbol;Acc:MGI:1278330]	653.246	0.763257	8.61543e-50	530.325	470.45	550.794	501.991	527.971	849.735	883.986	853.343	925.095	864.941
ENSMUSG00000056515	Rab31	RAB31, member RAS oncogene family [Source:MGI Symbol;Acc:MGI:1914603]	418.239	1.01571	8.82947e-50	287.805	254.297	261.933	276.799	309.24	533.041	594.313	557.914	590.244	544.223
ENSMUSG00000027907	S100a11	S100 calcium binding protein A11 [Source:MGI Symbol;Acc:MGI:1338798]	236.691	-1.29367	1.15333e-49	336.107	328.467	365.972	347.171	361.095	153.744	121.855	142.401	147.561	141.734
ENSMUSG00000054423	Cadps	Ca2+-dependent secretion activator [Source:MGI Symbol;Acc:MGI:1350922]	787.8	0.710905	1.52454e-49	605.799	639.981	616.889	550.782	621.309	990.591	985.533	1018.06	964.822	1003.04
ENSMUSG00000024304	Cdh2	cadherin 2 [Source:MGI Symbol;Acc:MGI:88355]	3419.83	0.392677	1.65226e-49	2760.31	2874.62	2858.01	2760.48	2800.13	3706.43	3786.07	3703.49	3561.33	3687.81
ENSMUSG00000036306	Lzts1	leucine zipper, putative tumor suppressor 1 [Source:MGI Symbol;Acc:MGI:2684762]	395.812	1.05789	1.72181e-49	277.742	280.786	247.245	250.526	212.131	499.898	533.385	536.66	541.057	526.96
ENSMUSG00000040907	Atp1a3	ATPase, Na+/K+ transporting, alpha 3 polypeptide [Source:MGI Symbol;Acc:MGI:88107]	675.503	-0.852395	2.14257e-49	761.777	715.211	714.808	768.468	691.076	374.694	407.254	435.704	403.901	404.306
ENSMUSG00000020312	Shc2	SHC (Src homology 2 domain containing) transforming protein 2 [Source:MGI Symbol;Acc:MGI:106180]	2256.75	0.427265	2.57987e-49	1966.33	1952.79	2002.44	1940.4	1977.06	2533.55	2636.99	2654.61	2734.61	2666.6
ENSMUSG00000020263	Appl2	adaptor protein, phosphotyrosine interaction, PH domain and leucine zipper containing 2 [Source:MGI Symbol;Acc:MGI:2384914]	3061.66	-0.406533	2.85701e-49	3383.21	3247.59	3323.12	3395.71	3376.19	2419.4	2496.97	2539.84	2610.7	2555.76
ENSMUSG00000028830	AU040320	expressed sequence AU040320 [Source:MGI Symbol;Acc:MGI:2140475]	2259.4	-0.468491	3.88163e-49	2740.18	2651.05	2522.64	2673.22	2719.05	1910.29	2012.75	1930.91	1864.38	1911.59
ENSMUSG00000031885	Cbfb	core binding factor beta [Source:MGI Symbol;Acc:MGI:99851]	992.962	0.681149	4.09319e-49	751.713	770.308	793.143	741.257	731.617	1264.94	1169.38	1133.89	1231.57	1259.25
ENSMUSG00000042978	Sbk1	SH3-binding kinase 1 [Source:MGI Symbol;Acc:MGI:2135937]	1937.47	0.551791	6.21327e-49	1442.04	1535.32	1498.16	1414.96	1415.15	2075.08	2290.67	2134.95	2091.39	2113.29
ENSMUSG00000036880	Acaa2	acetyl-Coenzyme A acyltransferase 2 (mitochondrial 3-oxoacyl-Coenzyme A thiolase) [Source:MGI Symbol;Acc:MGI:1098623]	1059.8	-0.57467	1.30147e-48	1297.13	1260.89	1265.6	1353.97	1258.65	869.989	878.642	842.716	871.178	861.307
ENSMUSG00000052085	Dock8	dedicator of cytokinesis 8 [Source:MGI Symbol;Acc:MGI:1921396]	1251.9	0.641388	1.46004e-48	925.805	941.959	933.902	949.56	904.15	1425.12	1567.02	1487.77	1382.91	1404.62
ENSMUSG00000014077	Chp1	calcineurin-like EF hand protein 1 [Source:MGI Symbol;Acc:MGI:1927185]	2038.43	-0.526526	1.56398e-48	2138.41	2183.78	2084.45	2061.45	2214.65	1555.85	1556.33	1462.27	1466.15	1381
ENSMUSG00000019923	Zwint	ZW10 interactor [Source:MGI Symbol;Acc:MGI:1289227]	8699.67	-0.309679	2.40518e-48	10099.3	10180.4	10651.1	10583.1	10475.5	8465.13	8371.68	8335.77	8472.47	8295.99
ENSMUSG00000042045	Sln	sarcolipin [Source:MGI Symbol;Acc:MGI:1913652]	82.8005	-2.71015	2.91662e-48	194.218	176.948	175.03	169.832	150.849	35.9043	20.3092	19.1285	41.6198	14.5368
ENSMUSG00000030323	Ift122	intraflagellar transport 122 [Source:MGI Symbol;Acc:MGI:1932386]	1851.67	-0.457296	3.60648e-48	2218.91	2216.62	2212.97	2153.4	2202.39	1577.95	1614.05	1578.1	1618.44	1623.58
ENSMUSG00000029126	Nsg1	neuron specific gene family member 1 [Source:MGI Symbol;Acc:MGI:109149]	1125.57	0.603659	3.66543e-48	833.225	837.061	842.103	871.681	817.412	1234.56	1358.58	1282.67	1214.54	1299.23
ENSMUSG00000063229	Ldha	lactate dehydrogenase A [Source:MGI Symbol;Acc:MGI:96759]	28890	-0.510096	3.72348e-48	34833.4	33729.3	32178.6	34401.8	34519.9	24148.9	23694.5	23325.1	24216.1	23753.2
ENSMUSG00000038020	Rapgefl1	Rap guanine nucleotide exchange factor (GEF)-like 1 [Source:MGI Symbol;Acc:MGI:3611446]	855.349	-0.746467	4.21082e-48	1032.47	1080.76	1124.84	1008.67	1018.23	593.802	647.758	646.118	595.92	652.34
ENSMUSG00000028708	Mknk1	MAP kinase-interacting serine/threonine kinase 1 [Source:MGI Symbol;Acc:MGI:894316]	1267.13	-0.571346	7.29822e-48	1475.25	1447.37	1413.7	1452.49	1538.66	981.384	1030.43	993.619	936.445	996.681
ENSMUSG00000020261	Slc36a1	solute carrier family 36 (proton/amino acid symporter), member 1 [Source:MGI Symbol;Acc:MGI:2445299]	4489.6	0.417279	1.39239e-47	3516.05	3668.24	3457.76	3538.33	3578.89	4756.86	4868.87	4771.49	4575.34	4752.64
ENSMUSG00000022055	Nefl	neurofilament, light polypeptide [Source:MGI Symbol;Acc:MGI:97313]	5643.26	-0.38566	1.8189e-47	5329.42	5029.78	5238.66	5207.57	5119.43	3907.12	3921.82	4032.92	4034.28	3947.66
ENSMUSG00000059474	Mbtd1	mbt domain containing 1 [Source:MGI Symbol;Acc:MGI:2143977]	889.638	0.661544	2.15782e-47	727.562	717.33	741.736	741.257	758.958	1194.97	1076.39	1170.03	1135.09	1251.08
ENSMUSG00000025875	Tspan17	tetraspanin 17 [Source:MGI Symbol;Acc:MGI:1921507]	424.961	-0.916399	3.10028e-47	559.508	541.441	496.939	524.51	526.085	261.457	307.845	279.488	292.284	266.206
ENSMUSG00000035891	Cerk	ceramide kinase [Source:MGI Symbol;Acc:MGI:2386052]	2178.98	0.473461	3.24037e-47	1995.51	1880.74	1844.55	1870.97	1961.98	2594.32	2764.19	2584.47	2606.91	2724.75
ENSMUSG00000039579	Grin3a	glutamate receptor ionotropic, NMDA3A [Source:MGI Symbol;Acc:MGI:1933206]	895.228	0.720142	5.35191e-47	638	656.934	634.025	537.646	580.768	971.257	1047.53	1024.44	977.119	991.23
ENSMUSG00000050359	Sprr1a	small proline-rich protein 1A [Source:MGI Symbol;Acc:MGI:106660]	81.2664	-6.92277	7.7593e-47	265.666	197.08	232.557	273.045	214.96	1.84125	2.13781	1.06269	0.945904	3.63421
ENSMUSG00000036246	Gmip	Gem-interacting protein [Source:MGI Symbol;Acc:MGI:1926066]	519.294	0.826123	7.94707e-47	389.442	370.85	359.852	379.073	377.122	672.976	643.482	689.688	655.512	668.694
ENSMUSG00000068874	Selenbp1	selenium binding protein 1 [Source:MGI Symbol;Acc:MGI:96825]	383.684	-1.13801	9.90711e-47	498.123	483.164	558.138	507.62	450.661	239.362	200.955	233.793	250.665	207.15
ENSMUSG00000017493	Igfbp4	insulin-like growth factor binding protein 4 [Source:MGI Symbol;Acc:MGI:96439]	1150.94	0.595926	1.47619e-46	843.288	822.227	914.318	891.385	825.898	1269.54	1327.58	1330.49	1290.21	1273.79
ENSMUSG00000020185	E2f7	E2F transcription factor 7 [Source:MGI Symbol;Acc:MGI:1289147]	1363.34	0.646492	1.58286e-46	1006.31	1032.02	995.101	902.645	985.232	1636.87	1553.12	1478.21	1470.88	1555.44
ENSMUSG00000037197	Rbm17	RNA binding motif protein 17 [Source:MGI Symbol;Acc:MGI:1924188]	2525.22	0.407605	2.48694e-46	2249.1	2167.88	2260.7	2153.4	2187.31	2864.06	3007.91	2878.84	2977.71	2881.93
ENSMUSG00000064181	Rab3ip	RAB3A interacting protein [Source:MGI Symbol;Acc:MGI:105933]	1975.55	0.50248	2.65057e-46	1586.95	1553.33	1512.85	1477.82	1642.37	2162.54	2305.63	2099.88	2247.47	2202.33
ENSMUSG00000051242	Pcdhb9	protocadherin beta 9 [Source:MGI Symbol;Acc:MGI:2136744]	193.075	1.52459	2.90218e-46	86.5426	86.8848	88.127	119.164	96.1662	299.203	261.882	294.366	282.825	240.766
ENSMUSG00000005686	Ampd3	adenosine monophosphate deaminase 3 [Source:MGI Symbol;Acc:MGI:1096344]	338.081	-1.04202	5.84358e-46	519.256	420.65	452.875	481.348	457.261	231.076	226.608	238.043	226.071	212.601
ENSMUSG00000040605	Bace2	beta-site APP-cleaving enzyme 2 [Source:MGI Symbol;Acc:MGI:1860440]	155.19	-1.52343	5.84904e-46	238.495	246.88	252.141	250.526	258.329	72.7292	102.615	69.0751	99.32	89.9466
ENSMUSG00000003436	Dll3	delta-like 3 (Drosophila) [Source:MGI Symbol;Acc:MGI:1096877]	533.032	0.852479	8.39318e-46	388.436	378.267	358.628	367.814	346.01	638.912	661.654	659.933	682.943	676.871
ENSMUSG00000000216	Scnn1g	sodium channel, nonvoltage-gated 1 gamma [Source:MGI Symbol;Acc:MGI:104695]	299.106	-1.09998	8.49542e-46	387.429	415.352	389.228	399.716	389.379	185.966	200.955	163.655	173.101	199.881
ENSMUSG00000031834	Pik3r2	phosphoinositide-3-kinase regulatory subunit 2 [Source:MGI Symbol;Acc:MGI:1098772]	3255.31	0.502794	8.53981e-46	2638.54	2746.41	2843.32	2709.81	2670.03	3781	4071.47	3948.97	3802.54	3676
ENSMUSG00000024589	Nedd4l	neural precursor cell expressed, developmentally down-regulated gene 4-like [Source:MGI Symbol;Acc:MGI:1933754]	1822.85	0.55619	1.11284e-45	1332.35	1415.59	1358.63	1450.61	1386.87	2090.74	2139.95	2022.31	2028.96	1937.03
ENSMUSG00000106847	Peg13	paternally expressed 13 [Source:MGI Symbol;Acc:MGI:2663476]	1976.25	0.450798	1.18131e-45	1484.31	1514.13	1554.46	1473.13	1467.01	2064.96	2131.4	2036.12	2045.05	1957.93
ENSMUSG00000032501	Trib1	tribbles pseudokinase 1 [Source:MGI Symbol;Acc:MGI:2443397]	1286.29	0.575009	1.22754e-45	929.83	993.878	991.429	952.375	924.892	1392.9	1397.06	1411.26	1475.61	1451.87
ENSMUSG00000000792	Slc5a5	solute carrier family 5 (sodium iodide symporter), member 5 [Source:MGI Symbol;Acc:MGI:2149330]	245.539	-1.2357	1.23723e-45	393.467	370.85	365.972	321.837	400.692	150.062	153.923	166.843	175.938	140.826
ENSMUSG00000033684	Qsox1	quiescin Q6 sulfhydryl oxidase 1 [Source:MGI Symbol;Acc:MGI:1330818]	1382.36	-0.611172	1.88274e-45	1648.34	1631.74	1596.08	1610.12	1498.12	1009.92	1113.8	1023.37	1025.36	1055.74
ENSMUSG00000004961	Syt5	synaptotagmin V [Source:MGI Symbol;Acc:MGI:1926368]	1444.38	0.505879	2.36916e-45	1194.49	1205.79	1182.37	1244.19	1227.53	1764.83	1723.08	1743.88	1717.76	1656.29
ENSMUSG00000071652	Ints5	integrator complex subunit 5 [Source:MGI Symbol;Acc:MGI:1923578]	1110.7	0.571844	4.77885e-45	866.433	911.231	870.254	846.347	900.379	1273.22	1325.45	1313.49	1310.08	1311.04
ENSMUSG00000040037	Negr1	neuronal growth regulator 1 [Source:MGI Symbol;Acc:MGI:2444846]	1158.02	0.786899	4.79833e-45	780.896	756.534	826.191	694.342	771.215	1382.78	1218.55	1230.6	1346.97	1411.89
ENSMUSG00000044456	Rin3	Ras and Rab interactor 3 [Source:MGI Symbol;Acc:MGI:2385708]	513.682	0.950097	7.42486e-45	375.354	459.854	370.868	402.531	370.523	745.705	818.783	793.832	763.345	705.945
ENSMUSG00000003814	Calr	calreticulin [Source:MGI Symbol;Acc:MGI:88252]	19532.5	0.241077	7.99054e-45	17487.7	17424.6	18122.3	17926.2	17556.9	20713.1	21521.4	20802.2	20984.9	20593.2
ENSMUSG00000001228	Uhrf1	ubiquitin-like, containing PHD and RING finger domains, 1 [Source:MGI Symbol;Acc:MGI:1338889]	4204.24	-0.332562	8.03788e-45	4574.68	4607.02	4517.73	4570.46	4565.06	3623.57	3759.35	3612.1	3680.51	3468.85
ENSMUSG00000040488	Ltbp4	latent transforming growth factor beta binding protein 4 [Source:MGI Symbol;Acc:MGI:1321395]	948.714	-0.662816	1.09348e-44	1236.75	1100.89	1058.75	1079.05	1136.08	685.864	739.684	698.19	689.564	735.019
ENSMUSG00000004864	Mapk13	mitogen-activated protein kinase 13 [Source:MGI Symbol;Acc:MGI:1346864]	367.553	-1.0365	1.09348e-44	526.3	497.998	561.81	506.682	538.342	216.346	268.296	268.861	256.34	273.474
ENSMUSG00000021494	Ddx41	DEAD (Asp-Glu-Ala-Asp) box polypeptide 41 [Source:MGI Symbol;Acc:MGI:1920185]	1558.89	0.493331	1.27609e-44	1340.4	1427.24	1429.62	1419.65	1350.1	1909.37	2007.41	1963.86	2020.45	1903.42
ENSMUSG00000038248	Sobp	sine oculis-binding protein homolog (Drosophila) [Source:MGI Symbol;Acc:MGI:1924427]	1214.1	0.683921	1.7764e-44	861.401	890.04	818.847	760.961	740.102	1257.57	1374.62	1314.55	1277.92	1310.13
ENSMUSG00000073530	Pappa2	pappalysin 2 [Source:MGI Symbol;Acc:MGI:3051647]	71.5	2.45696	2.92533e-44	30.1893	34.9658	22.0318	24.3958	35.8266	160.188	157.129	181.721	133.373	181.71
ENSMUSG00000020661	Dnmt3a	DNA methyltransferase 3A [Source:MGI Symbol;Acc:MGI:1261827]	2683.43	0.429612	3.80564e-44	2165.58	2043.91	2089.35	2020.16	2045.89	2821.71	2917.05	2767.25	2674.07	2780.17
ENSMUSG00000026974	Zmynd19	zinc finger, MYND domain containing 19 [Source:MGI Symbol;Acc:MGI:1914437]	1704.65	-0.466209	4.06756e-44	1800.29	1870.14	1817.62	1799.66	1814.9	1362.52	1296.58	1275.23	1359.26	1290.14
ENSMUSG00000050931	Sgms2	sphingomyelin synthase 2 [Source:MGI Symbol;Acc:MGI:1921692]	891.133	-0.625189	1.00163e-43	1222.67	1187.78	1135.86	1104.38	1172.85	736.499	720.444	771.516	778.479	767.726
ENSMUSG00000041608	Entpd3	ectonucleoside triphosphate diphosphohydrolase 3 [Source:MGI Symbol;Acc:MGI:1321386]	142.228	-1.588	1.17076e-43	257.615	203.438	242.349	218.624	245.129	71.8086	75.8924	69.0751	84.1855	86.3124
ENSMUSG00000084128	Esrp2	epithelial splicing regulatory protein 2 [Source:MGI Symbol;Acc:MGI:1924661]	622.367	-0.799919	1.55645e-43	882.534	949.376	930.23	851.038	891.894	521.073	537.66	471.836	543.895	509.698
ENSMUSG00000058297	Spock2	sparc/osteonectin, cwcv and kazal-like domains proteoglycan 2 [Source:MGI Symbol;Acc:MGI:1891351]	18254.8	0.361237	1.55662e-43	16268	15294.9	16193.3	15556.1	15444.1	20712.2	21028.6	20382.5	19644.5	19394.9
ENSMUSG00000041773	Enc1	ectodermal-neural cortex 1 [Source:MGI Symbol;Acc:MGI:109610]	2282.69	0.437512	1.66102e-43	1666.45	1517.31	1529.98	1591.36	1563.17	2134	2217.98	2086.07	2126.39	2102.39
ENSMUSG00000020250	Txnrd1	thioredoxin reductase 1 [Source:MGI Symbol;Acc:MGI:1354175]	9357.83	0.309476	2.06052e-43	8390.61	8584.65	8565.46	8454.08	8367.4	10334.9	10798.1	10603.6	10217.7	10543.7
ENSMUSG00000074006	Omp	olfactory marker protein [Source:MGI Symbol;Acc:MGI:97436]	103.788	-1.8474	3.30563e-43	194.218	183.306	203.182	205.488	223.445	64.4436	50.2387	52.072	60.5379	52.696
ENSMUSG00000058454	Dhcr7	7-dehydrocholesterol reductase [Source:MGI Symbol;Acc:MGI:1298378]	3922.11	-0.393245	1.16191e-42	4207.38	4091	4050.17	3933.35	3978.64	3137.48	3231.31	3086.06	2954.06	3020.94
ENSMUSG00000026572	Tbx19	T-box 19 [Source:MGI Symbol;Acc:MGI:1891158]	10480.4	-0.271161	2.53868e-42	11539.4	11591.7	11707.4	11839.5	11634.2	9940.89	9848.91	9680.08	9412.69	9444.4
ENSMUSG00000003955	Fam162a	family with sequence similarity 162, member A [Source:MGI Symbol;Acc:MGI:1917436]	4235.16	-0.597625	2.72287e-42	5433.07	5210.97	5232.54	5451.52	5255.2	3491.92	3368.13	3340.05	3617.14	3745.96
ENSMUSG00000014907	Naf1	nuclear assembly factor 1 ribonucleoprotein [Source:MGI Symbol;Acc:MGI:2682306]	1001.38	0.742478	3.08347e-42	749.701	819.048	823.743	684.021	734.445	1275.06	1376.75	1233.79	1168.19	1310.13
ENSMUSG00000047945	Marcksl1	MARCKS-like 1 [Source:MGI Symbol;Acc:MGI:97143]	4351.62	0.512138	3.57969e-42	3783.73	3736.05	3764.98	3571.17	3382.79	4898.64	5388.36	5290.09	5264.9	5162.39
ENSMUSG00000022054	Nefm	neurofilament, medium polypeptide [Source:MGI Symbol;Acc:MGI:97314]	3794.01	-0.393687	7.7621e-42	3710.26	3527.31	3676.86	3497.98	3569.46	2706.63	2786.64	2904.34	2593.67	2701.12
ENSMUSG00000064105	Cnnm2	cyclin M2 [Source:MGI Symbol;Acc:MGI:2151054]	4018.5	0.444351	8.30611e-42	3149.75	3341.89	3172.57	3158.32	3166.88	4192.52	4473.38	4518.57	4338.86	4239.3
ENSMUSG00000019986	Ahi1	Abelson helper integration site 1 [Source:MGI Symbol;Acc:MGI:87971]	2977.16	0.397859	8.9448e-42	2805.59	2591.71	2705.01	2516.52	2690.77	3500.21	3475.02	3486.7	3479.04	3586.05
ENSMUSG00000035697	Arhgap45	Rho GTPase activating protein 45 [Source:MGI Symbol;Acc:MGI:1917969]	2682.61	0.391674	1.00598e-41	2397.03	2374.5	2299.87	2418.94	2370.21	3050.02	3227.03	3120.07	3092.16	3086.35
ENSMUSG00000025330	Padi4	peptidyl arginine deiminase, type IV [Source:MGI Symbol;Acc:MGI:1338898]	212.363	-1.34001	1.26199e-41	341.139	365.552	352.508	356.554	419.548	143.617	154.992	133.899	156.074	137.191
ENSMUSG00000074892	B3galt5	UDP-Gal:betaGlcNAc beta 1,3-galactosyltransferase, polypeptide 5 [Source:MGI Symbol;Acc:MGI:2136878]	558.768	-0.780266	1.40085e-41	730.581	651.636	681.761	735.627	754.244	413.36	391.22	411.262	437.008	417.934
ENSMUSG00000041592	Sdk2	sidekick cell adhesion molecule 2 [Source:MGI Symbol;Acc:MGI:2443847]	66.6443	2.39249	1.84319e-41	23.1451	27.5488	23.2557	26.2724	19.7989	134.411	143.234	117.959	115.4	119.02
ENSMUSG00000040511	Pvr	poliovirus receptor [Source:MGI Symbol;Acc:MGI:107741]	372.649	-1.0848	2.11742e-41	572.59	526.607	582.618	441.001	527.028	248.568	242.642	234.855	239.314	279.834
ENSMUSG00000033383	Rtp1	receptor transporter protein 1 [Source:MGI Symbol;Acc:MGI:2685450]	1452.58	-0.547642	4.13721e-41	1862.68	1930.54	1867.8	1825.93	1887.5	1346.87	1262.38	1345.37	1268.46	1192.02
ENSMUSG00000039620	6430573F11Rik	RIKEN cDNA 6430573F11 gene [Source:MGI Symbol;Acc:MGI:2442328]	445.197	0.847758	4.88541e-41	312.962	291.382	314.565	274.922	297.927	570.786	506.662	560.04	512.68	528.777
ENSMUSG00000087042	Gm11611	predicted gene 11611 [Source:MGI Symbol;Acc:MGI:3707011]	328.18	-0.980408	5.34065e-41	458.877	472.569	477.355	445.693	444.061	226.473	223.402	224.228	226.071	261.663
ENSMUSG00000031628	Casp3	caspase 3 [Source:MGI Symbol;Acc:MGI:107739]	1282.45	0.528555	5.45349e-41	896.622	927.125	954.71	872.619	893.78	1280.59	1289.1	1306.05	1346.02	1321.94
ENSMUSG00000028277	Ube2j1	ubiquitin-conjugating enzyme E2J 1 [Source:MGI Symbol;Acc:MGI:1926245]	2165.32	0.421223	7.31625e-41	1747.96	1763.13	1855.56	1812.8	1774.36	2424	2395.42	2315.61	2376.11	2466.72
ENSMUSG00000020788	Atp2a3	ATPase, Ca++ transporting, ubiquitous [Source:MGI Symbol;Acc:MGI:1194503]	733.289	-0.745446	7.72518e-41	1028.45	1086.06	895.958	992.721	1097.43	633.389	599.657	619.55	579.839	614.181
ENSMUSG00000025579	Gaa	glucosidase, alpha, acid [Source:MGI Symbol;Acc:MGI:95609]	9190.61	-0.346353	7.73944e-41	11300.9	11082.1	10845.7	10972.5	10918.6	8401.61	9223.6	8636.51	8667.32	8440.45
ENSMUSG00000030806	Stx1b	syntaxin 1B [Source:MGI Symbol;Acc:MGI:1930705]	268.192	-1.09574	7.95684e-41	360.259	380.386	364.748	347.171	422.377	167.553	183.852	189.159	162.696	176.259
ENSMUSG00000030409	Dmpk	dystrophia myotonica-protein kinase [Source:MGI Symbol;Acc:MGI:94906]	2101.4	0.414651	9.01066e-41	1817.4	1858.49	1835.98	1847.51	1805.47	2371.53	2560.03	2461.2	2406.38	2423.11
ENSMUSG00000045636	Mtus1	mitochondrial tumor suppressor 1 [Source:MGI Symbol;Acc:MGI:2142572]	1367.9	-0.50996	1.69062e-40	1608.08	1544.85	1659.73	1667.36	1680.08	1152.62	1120.22	1128.58	1165.35	1162.04
ENSMUSG00000079679	Vwde	von Willebrand factor D and EGF domains [Source:MGI Symbol;Acc:MGI:2685313]	252.352	1.13335	2.62127e-40	128.808	139.863	145.654	139.807	160.277	324.059	307.845	298.617	332.012	304.365
ENSMUSG00000040028	Elavl1	ELAV (embryonic lethal, abnormal vision)-like 1 (Hu antigen R) [Source:MGI Symbol;Acc:MGI:1100851]	3302.59	0.341737	3.06642e-40	2911.25	2812.1	2886.16	2867.44	2933.07	3757.98	3551.98	3624.85	3572.68	3748.69
ENSMUSG00000025417	Pip4k2c	phosphatidylinositol-5-phosphate 4-kinase, type II, gamma [Source:MGI Symbol;Acc:MGI:2152214]	2422.97	0.404328	3.43361e-40	2056.9	2077.82	2057.52	1962.92	2051.54	2707.55	2781.3	2570.66	2654.21	2785.62
ENSMUSG00000025140	Pycr1	pyrroline-5-carboxylate reductase 1 [Source:MGI Symbol;Acc:MGI:2384795]	4382.63	-0.375688	3.72215e-40	5765.15	5544.74	5587.5	5714.25	5638.92	4352.71	4458.41	4352.79	4389	4228.4
ENSMUSG00000025041	Nt5c2	5'-nucleotidase, cytosolic II [Source:MGI Symbol;Acc:MGI:2178563]	3196.99	0.354963	3.79595e-40	2962.58	2910.64	2838.42	2947.2	2911.38	3721.16	3808.52	3753.43	3776.05	3590.6
ENSMUSG00000028059	Arhgef2	rho/rac guanine nucleotide exchange factor (GEF) 2 [Source:MGI Symbol;Acc:MGI:103264]	6716.7	0.266944	3.93202e-40	6159.62	6104.19	6052.61	6220.93	6227.23	7288.57	7702.55	7328.34	7322.25	7398.34
ENSMUSG00000002980	Bcam	basal cell adhesion molecule [Source:MGI Symbol;Acc:MGI:1929940]	865.968	-0.707512	5.05304e-40	907.692	852.955	914.318	953.313	911.693	538.565	564.383	561.102	578.893	539.68
ENSMUSG00000074818	Pdzd7	PDZ domain containing 7 [Source:MGI Symbol;Acc:MGI:3608325]	377.743	-1.12094	5.24204e-40	682.278	603.956	592.41	615.525	636.394	270.663	268.296	331.56	283.771	287.102
ENSMUSG00000079657	Rab26	RAB26, member RAS oncogene family [Source:MGI Symbol;Acc:MGI:2443284]	167.198	-1.46345	6.91367e-40	235.477	232.046	197.062	226.13	209.303	76.4117	72.6857	93.517	69.051	88.1295
ENSMUSG00000003269	Cyth2	cytohesin 2 [Source:MGI Symbol;Acc:MGI:1334255]	2336.72	0.463495	8.07832e-40	2064.95	2201.79	1914.32	2051.12	2056.26	2747.14	2870.02	2902.22	2916.22	2764.72
ENSMUSG00000003309	Ap1m2	adaptor protein complex AP-1, mu 2 subunit [Source:MGI Symbol;Acc:MGI:1336974]	742.867	-0.634247	8.44434e-40	1021.4	1012.95	1053.85	1038.7	991.831	660.087	723.65	656.745	654.566	606.004
ENSMUSG00000000078	Klf6	Kruppel-like factor 6 [Source:MGI Symbol;Acc:MGI:1346318]	2644.77	-0.420137	8.44434e-40	3131.64	2944.55	3219.08	3056.98	3042.43	2348.51	2290.67	2222.09	2276.79	2356.78
ENSMUSG00000027495	Fam210b	family with sequence similarity 210, member B [Source:MGI Symbol;Acc:MGI:1914267]	498.742	0.830681	1.07867e-39	380.385	403.697	391.676	366.875	342.238	678.499	656.309	706.691	661.187	644.163
ENSMUSG00000029405	G3bp2	GTPase activating protein (SH3 domain) binding protein 2 [Source:MGI Symbol;Acc:MGI:2442040]	4552.01	0.470277	1.11697e-39	3697.18	3749.82	3728.26	3685.64	3828.73	5298.19	5076.24	4957.47	5069.1	5484.93
ENSMUSG00000037104	Socs5	suppressor of cytokine signaling 5 [Source:MGI Symbol;Acc:MGI:2385459]	1036.96	0.571131	1.19351e-39	890.584	851.895	917.99	789.11	856.067	1272.3	1281.62	1300.74	1248.59	1282.88
ENSMUSG00000006476	Nsmf	NMDA receptor synaptonuclear signaling and neuronal migration factor [Source:MGI Symbol;Acc:MGI:1861755]	1913.42	0.483767	1.26758e-39	1767.08	1695.31	1680.53	1719.9	1669.71	2405.59	2389.01	2493.08	2372.33	2278.65
ENSMUSG00000070733	Fryl	FRY like transcription coactivator [Source:MGI Symbol;Acc:MGI:1919563]	4362.29	0.511019	1.71922e-39	3713.28	3665.06	3501.83	3244.64	3675.06	5183.11	5286.82	5081.8	4690.74	5124.23
ENSMUSG00000023387	Kcnk16	potassium channel, subfamily K, member 16 [Source:MGI Symbol;Acc:MGI:1921821]	1853.05	0.431369	2.40074e-39	1580.91	1568.17	1651.16	1562.27	1578.26	2051.15	2223.33	2102.01	2200.17	2126.01
ENSMUSG00000040479	Dgkz	diacylglycerol kinase zeta [Source:MGI Symbol;Acc:MGI:1278339]	5572.06	0.359532	3.52995e-39	5107.02	5273.49	4875.14	5082.77	5084.55	6451.73	6646.47	6619.52	6499.31	6416.19
ENSMUSG00000072875	Gpr27	G protein-coupled receptor 27 [Source:MGI Symbol;Acc:MGI:1202299]	1268.88	0.490653	3.54727e-39	1061.66	1099.83	1001.22	1050.9	1094.6	1449.98	1514.64	1475.02	1542.77	1485.48
ENSMUSG00000035638	Muc20	mucin 20 [Source:MGI Symbol;Acc:MGI:2385039]	1030.4	-0.58311	3.57475e-39	1246.82	1187.78	1343.94	1203.84	1279.39	847.894	866.884	782.143	826.72	850.405
ENSMUSG00000024900	Cpt1a	carnitine palmitoyltransferase 1a, liver [Source:MGI Symbol;Acc:MGI:1098296]	958.011	0.565586	3.63318e-39	776.871	762.891	706.24	773.159	783.471	1172.87	1126.63	1133.89	1076.44	1128.42
ENSMUSG00000033740	St18	suppression of tumorigenicity 18 [Source:MGI Symbol;Acc:MGI:2446700]	3392.17	0.612426	4.12786e-39	2472.5	2526.02	2657.27	2499.63	2565.37	4311.28	3404.47	4087.12	3694.7	3939.48
ENSMUSG00000079103	Tgm7	transglutaminase 7 [Source:MGI Symbol;Acc:MGI:2151164]	177.365	1.36693	5.2132e-39	131.827	115.493	101.591	128.547	131.05	313.012	334.568	299.68	304.581	325.262
ENSMUSG00000002068	Ccne1	cyclin E1 [Source:MGI Symbol;Acc:MGI:88316]	1649.87	0.503825	5.77129e-39	1322.29	1214.27	1214.19	1259.2	1214.33	1722.49	1878.07	1741.75	1705.47	1786.21
ENSMUSG00000022435	Upk3a	uroplakin 3A [Source:MGI Symbol;Acc:MGI:98914]	345.03	-1.21679	1.01337e-38	573.597	499.058	503.058	555.474	542.113	234.759	238.366	193.41	250.665	232.589
ENSMUSG00000030513	Pcsk6	proprotein convertase subtilisin/kexin type 6 [Source:MGI Symbol;Acc:MGI:102897]	602.997	0.729758	1.10117e-38	421.644	441.841	439.411	435.371	428.034	712.562	774.958	735.384	672.538	699.585
ENSMUSG00000032528	Vipr1	vasoactive intestinal peptide receptor 1 [Source:MGI Symbol;Acc:MGI:109272]	396.253	0.911887	2.54214e-38	306.925	268.071	328.028	294.626	260.214	517.39	601.795	572.792	525.923	521.509
ENSMUSG00000025477	Inpp5a	inositol polyphosphate-5-phosphatase A [Source:MGI Symbol;Acc:MGI:2686961]	2931.26	-0.357069	2.5453e-38	3168.87	3270.9	3263.15	3270.91	3180.08	2481.08	2616.69	2612.1	2458.41	2452.18
ENSMUSG00000037174	Elf2	E74-like factor 2 [Source:MGI Symbol;Acc:MGI:1916507]	2642.52	0.349492	2.6214e-38	2324.58	2297.15	2286.41	2206.88	2245.76	2937.71	2886.05	2827.83	2943.65	2869.21
ENSMUSG00000042506	Usp22	ubiquitin specific peptidase 22 [Source:MGI Symbol;Acc:MGI:2144157]	3427.71	0.325046	2.79334e-38	3142.71	3185.07	3079.55	3129.23	3038.66	3903.44	3967.78	3937.28	3771.32	3934.94
ENSMUSG00000028943	Espn	espin [Source:MGI Symbol;Acc:MGI:1861630]	6534.13	-0.481579	2.86016e-38	8492.25	8575.11	7932.66	8139.75	7844.14	5585.42	6102.39	5901.14	5777.58	5990.08
ENSMUSG00000005534	Insr	insulin receptor [Source:MGI Symbol;Acc:MGI:96575]	2143.46	-0.522761	3.0729e-38	2299.42	2335.29	2358.62	2125.25	2288.19	1581.63	1653.6	1527.09	1587.23	1585.42
ENSMUSG00000035954	Dock4	dedicator of cytokinesis 4 [Source:MGI Symbol;Acc:MGI:1918006]	768.299	0.720555	4.22666e-38	560.515	511.773	597.305	486.039	529.857	904.973	908.571	922.418	820.099	860.399
ENSMUSG00000050272	Dscam	DS cell adhesion molecule [Source:MGI Symbol;Acc:MGI:1196281]	1910	0.484932	4.45358e-38	1620.16	1635.98	1649.93	1543.5	1611.25	2215.02	2275.7	2416.57	2198.28	2175.98
ENSMUSG00000052331	Ankrd44	ankyrin repeat domain 44 [Source:MGI Symbol;Acc:MGI:3045243]	348.335	1.04525	4.77251e-38	219.376	235.225	221.542	196.105	248.901	478.724	472.457	424.015	458.764	477.898
ENSMUSG00000040093	Bmf	BCL2 modifying factor [Source:MGI Symbol;Acc:MGI:2176433]	405.514	1.04874	5.52011e-38	297.868	294.561	314.565	313.392	276.242	686.785	616.76	612.112	625.243	552.4
ENSMUSG00000003134	Tbc1d8	TBC1 domain family, member 8 [Source:MGI Symbol;Acc:MGI:1927225]	606.401	0.652486	5.83762e-38	454.852	503.296	466.339	486.039	485.545	751.228	752.511	761.951	746.319	756.824
ENSMUSG00000035151	Elmod2	ELMO/CED-12 domain containing 2 [Source:MGI Symbol;Acc:MGI:2445165]	672.826	0.817598	7.94585e-38	400.511	445.02	470.011	461.644	457.261	779.768	715.099	787.456	755.778	894.015
ENSMUSG00000034435	Tmem30b	transmembrane protein 30B [Source:MGI Symbol;Acc:MGI:2442082]	3225.33	-0.526439	8.87274e-38	4012.16	4034.85	3767.43	3503.61	3547.78	2644.03	2655.17	2607.85	2519.89	2666.6
ENSMUSG00000035168	Tanc1	tetratricopeptide repeat, ankyrin repeat and coiled-coil containing 1 [Source:MGI Symbol;Acc:MGI:1914110]	2182.63	0.436213	9.96162e-38	1869.72	1876.5	1888.61	1870.03	1924.27	2563.01	2666.92	2621.67	2488.67	2426.74
ENSMUSG00000006599	Gtf2h1	general transcription factor II H, polypeptide 1 [Source:MGI Symbol;Acc:MGI:1277216]	1629.18	-0.417163	1.07799e-37	1918.03	1946.43	1867.8	1960.11	1946.89	1492.33	1420.58	1402.76	1423.59	1479.12
ENSMUSG00000027692	Tnik	TRAF2 and NCK interacting kinase [Source:MGI Symbol;Acc:MGI:1916264]	1259.25	-0.539023	1.07902e-37	1307.2	1249.23	1257.03	1224.48	1229.42	911.417	918.192	834.215	849.422	801.343
ENSMUSG00000024068	Spast	spastin [Source:MGI Symbol;Acc:MGI:1858896]	1076.9	0.591141	1.33492e-37	824.168	793.619	843.327	849.162	786.3	1234.56	1279.48	1156.21	1290.21	1207.47
ENSMUSG00000018865	Sult4a1	sulfotransferase family 4A, member 1 [Source:MGI Symbol;Acc:MGI:1888971]	917.062	0.564311	1.37331e-37	788.947	754.415	816.399	797.555	730.674	1142.49	1170.45	1176.4	1142.65	1113.88
ENSMUSG00000021608	Lpcat1	lysophosphatidylcholine acyltransferase 1 [Source:MGI Symbol;Acc:MGI:2384812]	626.609	0.721832	1.42119e-37	492.086	505.415	581.394	562.98	536.456	910.496	873.297	870.346	897.663	860.399
ENSMUSG00000053192	Mllt11	myeloid/lymphoid or mixed-lineage leukemia; translocated to, 11 [Source:MGI Symbol;Acc:MGI:1929671]	2666.67	0.408201	1.74186e-37	1768.09	1832	1876.37	1946.03	1804.53	2442.41	2437.11	2401.69	2487.73	2472.17
ENSMUSG00000024646	Cyb5a	cytochrome b5 type A (microsomal) [Source:MGI Symbol;Acc:MGI:1926952]	909.523	-0.576377	1.92747e-37	1061.66	1024.61	1058.75	1065.91	1086.11	707.039	683.032	725.82	778.479	659.609
ENSMUSG00000031398	Plxna3	plexin A3 [Source:MGI Symbol;Acc:MGI:107683]	1800.28	-0.439039	2.52491e-37	2056.9	1977.16	1894.73	2013.59	2002.52	1440.78	1536.02	1492.02	1374.4	1503.65
ENSMUSG00000020917	Acly	ATP citrate lyase [Source:MGI Symbol;Acc:MGI:103251]	10490.5	-0.209036	3.04733e-37	11365.3	11341.6	11067.3	11245.5	11220.3	9603.02	9933.36	9744.9	9789.16	9602.49
ENSMUSG00000059713	Rcan3	regulator of calcineurin 3 [Source:MGI Symbol;Acc:MGI:1858220]	3225.22	0.37292	7.02565e-37	2994.78	2861.9	2789.47	2690.11	2915.15	3711.95	3758.28	3596.16	3729.7	3660.56
ENSMUSG00000047040	Prr15l	proline rich 15-like [Source:MGI Symbol;Acc:MGI:2387599]	1193.68	-0.495882	7.10556e-37	1479.28	1546.97	1481.02	1534.12	1444.38	1078.97	1019.74	1092.45	1114.28	1003.04
ENSMUSG00000025369	Smarcc2	SWI/SNF related, matrix associated, actin dependent regulator of chromatin, subfamily c, member 2 [Source:MGI Symbol;Acc:MGI:1915344]	6343.92	0.291414	8.01939e-37	5772.19	5554.27	5665.83	5653.26	5597.44	6753.69	7165.96	6993.59	6739.57	6922.26
ENSMUSG00000006998	Psmd2	proteasome (prosome, macropain) 26S subunit, non-ATPase, 2 [Source:MGI Symbol;Acc:MGI:1096584]	10654	-0.233247	1.17298e-36	11499.1	11403.1	11459	11783.2	11486.2	9630.64	10182.4	9730.02	9824.16	9678.8
ENSMUSG00000029602	Rasal1	RAS protein activator like 1 (GAP1 like) [Source:MGI Symbol;Acc:MGI:1330842]	267.879	-1.04613	1.64855e-36	409.568	368.731	365.972	405.346	390.321	190.569	194.541	211.476	159.858	186.253
ENSMUSG00000026705	Klhl20	kelch-like 20 [Source:MGI Symbol;Acc:MGI:2444855]	887.302	-0.555075	1.68476e-36	963.039	984.342	999.997	980.524	1032.37	692.309	685.17	697.127	657.404	646.889
ENSMUSG00000074280	Gm6166	predicted gene 6166 [Source:MGI Symbol;Acc:MGI:3645893]	859.067	-0.669176	1.8236e-36	1078.76	999.176	1003.67	1041.51	1013.52	639.833	594.313	597.234	707.536	686.865
ENSMUSG00000031538	Plat	plasminogen activator, tissue [Source:MGI Symbol;Acc:MGI:97610]	239.994	-1.14346	2.23458e-36	274.723	271.25	261.933	280.552	283.784	126.125	129.338	124.335	107.833	134.466
ENSMUSG00000039809	Gabbr2	gamma-aminobutyric acid (GABA) B receptor, 2 [Source:MGI Symbol;Acc:MGI:2386030]	1535.51	0.544452	2.40097e-36	1177.38	1177.18	1113.83	1058.4	1134.2	1645.15	1804.32	1663.12	1546.55	1601.78
ENSMUSG00000027605	Acss2	acyl-CoA synthetase short-chain family member 2 [Source:MGI Symbol;Acc:MGI:1890410]	1026.71	-0.559961	2.43236e-36	1156.25	1114.67	1171.36	1116.58	1169.08	816.593	834.817	755.575	765.237	715.03
ENSMUSG00000040213	Kyat3	kynurenine aminotransferase 3 [Source:MGI Symbol;Acc:MGI:2677849]	542.389	-0.695058	2.8451e-36	695.36	709.913	687.88	752.517	721.246	452.947	445.734	430.391	449.305	427.019
ENSMUSG00000021242	Npc2	Niemann-Pick type C2 [Source:MGI Symbol;Acc:MGI:1915213]	2326.17	0.348658	3.51692e-36	1981.42	1929.48	2051.4	1987.32	1957.26	2506.86	2515.14	2488.83	2569.08	2524.87
ENSMUSG00000029033	Acap3	ArfGAP with coiled-coil, ankyrin repeat and PH domains 3 [Source:MGI Symbol;Acc:MGI:2153589]	2432.82	0.454312	4.01608e-36	2064.95	2070.4	2210.52	1979.81	2079.83	2735.17	3030.35	2968.1	2765.82	2753.82
ENSMUSG00000078695	Cisd3	CDGSH iron sulfur domain 3 [Source:MGI Symbol;Acc:MGI:101788]	1746.99	-0.432314	4.38543e-36	2016.64	1988.81	2134.63	2104.61	2054.37	1529.16	1521.06	1459.08	1609.93	1507.29
ENSMUSG00000018363	Smurf2	SMAD specific E3 ubiquitin protein ligase 2 [Source:MGI Symbol;Acc:MGI:1913563]	1602.88	0.456669	4.63451e-36	1298.14	1313.87	1285.19	1365.23	1339.73	1839.41	1757.28	1783.2	1742.36	1939.76
ENSMUSG00000046982	Tshz1	teashirt zinc finger family member 1 [Source:MGI Symbol;Acc:MGI:1346031]	1611.04	0.571299	4.64913e-36	1404.81	1329.76	1352.51	1184.13	1318.04	2010.64	1953.96	2089.26	1796.27	1936.12
ENSMUSG00000021196	Pfkp	phosphofructokinase, platelet [Source:MGI Symbol;Acc:MGI:1891833]	21686.9	-0.302149	5.12137e-36	24855.9	24104.2	22948.5	24113.4	23677.6	19192.2	19873.1	18855.4	19673.9	19496.6
ENSMUSG00000026623	Lpgat1	lysophosphatidylglycerol acyltransferase 1 [Source:MGI Symbol;Acc:MGI:2446186]	2111.79	0.503114	6.42024e-36	1606.07	1686.84	1729.49	1632.64	1681.97	2440.57	2365.49	2247.6	2339.22	2412.21
ENSMUSG00000031255	Sytl4	synaptotagmin-like 4 [Source:MGI Symbol;Acc:MGI:1351606]	1562.36	0.433469	7.00464e-36	1481.29	1363.67	1384.33	1356.78	1384.04	1925.94	1891.97	1908.6	1787.76	1899.78
ENSMUSG00000045009	Prrt3	proline-rich transmembrane protein 3 [Source:MGI Symbol;Acc:MGI:2444810]	4235.35	0.398189	7.8863e-36	4035.3	4123.85	3942.46	3878.93	4007.87	5192.31	5597.87	5328.35	5066.26	5165.12
ENSMUSG00000097767	Miat	myocardial infarction associated transcript (non-protein coding) [Source:MGI Symbol;Acc:MGI:2444886]	1099.52	0.551127	7.93887e-36	724.543	715.211	725.824	709.355	736.331	1053.19	1067.84	1102.01	987.524	1082.99
ENSMUSG00000033499	Larp4b	La ribonucleoprotein domain family, member 4B [Source:MGI Symbol;Acc:MGI:106330]	6175.08	0.285743	8.41527e-36	5423	5342.36	5181.14	5216.95	5339.11	6400.17	6664.64	6391.04	6435.93	6428
ENSMUSG00000019737	Syne4	spectrin repeat containing, nuclear envelope family member 4 [Source:MGI Symbol;Acc:MGI:2141950]	764.164	-0.706058	8.44482e-36	975.114	918.648	995.101	1098.75	977.689	589.199	581.486	654.619	631.864	589.65
ENSMUSG00000026131	Dst	dystonin [Source:MGI Symbol;Acc:MGI:104627]	9363.59	0.413776	8.52836e-36	8573.76	8192.6	8320.66	7691.25	8392.85	11357.7	10865.4	11346.4	10297.1	10976.2
ENSMUSG00000030268	Bcat1	branched chain aminotransferase 1, cytosolic [Source:MGI Symbol;Acc:MGI:104861]	2444.76	-0.402406	9.30216e-36	2520.81	2586.41	2593.63	2639.44	2617.23	2034.58	2051.23	1911.79	1909.78	1899.78
ENSMUSG00000027350	Chgb	chromogranin B [Source:MGI Symbol;Acc:MGI:88395]	34832.1	0.342526	9.74322e-36	23275.9	22439.6	23686.6	23688.3	22480.3	30334.5	29196.1	29846.8	29457.4	27703.6
ENSMUSG00000028463	Car9	carbonic anhydrase 9 [Source:MGI Symbol;Acc:MGI:2447188]	227.046	-1.37588	1.02711e-35	385.417	311.514	315.789	334.035	356.38	105.872	118.649	143.464	135.264	153.545
ENSMUSG00000005803	Sqor	sulfide quinone oxidoreductase [Source:MGI Symbol;Acc:MGI:1929899]	498.113	-0.744386	1.2848e-35	665.171	603.956	686.656	643.674	706.161	391.265	386.945	360.253	426.603	405.214
ENSMUSG00000026202	Tuba4a	tubulin, alpha 4A [Source:MGI Symbol;Acc:MGI:1095410]	3657.7	-0.324429	1.34601e-35	4220.46	4188.48	4391.66	4314.3	4306.74	3416.43	3574.43	3372.99	3452.55	3294.41
ENSMUSG00000032816	Igdcc4	immunoglobulin superfamily, DCC subclass, member 4 [Source:MGI Symbol;Acc:MGI:1858497]	1914.24	-0.479847	1.36006e-35	2229.98	2163.64	2323.13	2107.42	2174.11	1627.66	1619.39	1499.46	1496.42	1634.48
ENSMUSG00000023043	Krt18	keratin 18 [Source:MGI Symbol;Acc:MGI:96692]	1887.56	-0.546922	1.4503e-35	2315.52	2033.32	2127.29	2219.08	2065.69	1459.19	1507.16	1358.12	1600.47	1440.05
ENSMUSG00000030827	Fgf21	fibroblast growth factor 21 [Source:MGI Symbol;Acc:MGI:1861377]	11567.5	0.309412	1.45456e-35	9579.06	9695.08	9439.38	10123.3	9784.44	11731.5	12228.3	11780	12625	11903.8
ENSMUSG00000030703	Gdpd3	glycerophosphodiester phosphodiesterase domain containing 3 [Source:MGI Symbol;Acc:MGI:1915866]	986.39	0.560897	1.58145e-35	875.49	797.857	817.623	863.236	767.444	1203.25	1232.45	1230.6	1262.78	1154.77
ENSMUSG00000002580	Mien1	migration and invasion enhancer 1 [Source:MGI Symbol;Acc:MGI:1913678]	1884.86	-0.409933	1.80735e-35	2123.31	2032.26	2088.12	2111.18	2106.23	1554.01	1571.29	1539.84	1654.39	1554.53
ENSMUSG00000045498	Pcdhb3	protocadherin beta 3 [Source:MGI Symbol;Acc:MGI:2136737]	601.9	0.716835	1.97074e-35	423.656	413.233	445.531	378.135	418.606	670.214	743.96	659.933	696.186	642.346
ENSMUSG00000042638	Gucy2c	guanylate cyclase 2c [Source:MGI Symbol;Acc:MGI:106903]	1319.51	0.585003	1.98028e-35	903.666	1017.19	902.078	864.174	911.693	1387.38	1412.03	1382.56	1376.29	1338.3
ENSMUSG00000024270	Slc39a6	solute carrier family 39 (metal ion transporter), member 6 [Source:MGI Symbol;Acc:MGI:2147279]	2759.23	0.36508	2.24643e-35	2445.33	2435.95	2261.93	2284.76	2280.65	2980.98	3091.28	2933.03	3069.46	3007.31
ENSMUSG00000039157	Fam102a	family with sequence similarity 102, member A [Source:MGI Symbol;Acc:MGI:2138935]	921.89	0.513709	2.90416e-35	799.01	825.406	854.343	836.964	852.296	1148.94	1257.04	1167.9	1188.06	1190.2
ENSMUSG00000013787	Ehmt2	euchromatic histone lysine N-methyltransferase 2 [Source:MGI Symbol;Acc:MGI:2148922]	3048.71	0.372767	2.9958e-35	2701.94	2695.55	2692.77	2670.4	2589.89	3402.62	3673.84	3375.12	3430.8	3405.25
ENSMUSG00000070639	Lrrc8b	leucine rich repeat containing 8 family, member B [Source:MGI Symbol;Acc:MGI:2141353]	1197.59	0.540235	3.23413e-35	940.9	940.899	855.567	906.398	988.06	1337.67	1311.55	1381.5	1344.13	1371
ENSMUSG00000026639	Lamb3	laminin, beta 3 [Source:MGI Symbol;Acc:MGI:99915]	113.347	-1.64582	3.34274e-35	199.249	169.531	162.79	182.03	199.875	63.523	57.721	53.1347	56.7543	60.873
ENSMUSG00000078350	Smim1	small integral membrane protein 1 [Source:MGI Symbol;Acc:MGI:1916109]	444.575	-0.798484	3.8625e-35	542.401	511.773	555.69	545.152	545.884	317.615	286.467	300.742	324.445	320.719
ENSMUSG00000024077	Strn	striatin, calmodulin binding protein [Source:MGI Symbol;Acc:MGI:1333757]	751.281	0.748249	4.14274e-35	493.092	543.56	554.466	466.335	503.458	935.353	776.027	879.91	802.127	894.924
ENSMUSG00000023019	Gpd1	glycerol-3-phosphate dehydrogenase 1 (soluble) [Source:MGI Symbol;Acc:MGI:95679]	247.818	-1.02047	4.16305e-35	346.171	339.063	340.268	395.024	405.406	173.077	188.128	192.348	182.56	168.082
ENSMUSG00000024052	Lpin2	lipin 2 [Source:MGI Symbol;Acc:MGI:1891341]	2052.02	0.407178	5.13232e-35	1824.44	1785.38	1784.57	1719.9	1741.36	2281.3	2465.97	2358.12	2306.11	2333.16
ENSMUSG00000020091	Eif4ebp2	eukaryotic translation initiation factor 4E binding protein 2 [Source:MGI Symbol;Acc:MGI:109198]	7437.2	0.327499	5.26621e-35	6776.49	6842.71	6533.64	6320.39	6509.13	8270.88	8576.91	8241.19	8090.32	8207.86
ENSMUSG00000000125	Wnt3	wingless-type MMTV integration site family, member 3 [Source:MGI Symbol;Acc:MGI:98955]	228.985	1.22795	6.31911e-35	130.82	141.983	104.039	146.375	164.048	327.742	336.706	341.125	283.771	332.53
ENSMUSG00000031822	Gse1	genetic suppressor element 1, coiled-coil protein [Source:MGI Symbol;Acc:MGI:1098275]	6056.34	0.401048	6.40711e-35	5606.15	5625.26	5505.49	5159.71	5542.75	6959.91	7726.06	7436.73	6908.89	7205.73
ENSMUSG00000037351	Actr1b	ARP1 actin-related protein 1B, centractin beta [Source:MGI Symbol;Acc:MGI:1917446]	3352.36	-0.306315	7.10203e-35	3624.73	3624.79	3505.5	3533.64	3606.23	2830	2988.67	2908.59	2891.63	2863.76
ENSMUSG00000030000	Add2	adducin 2 (beta) [Source:MGI Symbol;Acc:MGI:87919]	1380.96	0.515534	7.78608e-35	1066.69	1100.89	1059.97	1063.09	1092.71	1596.36	1481.51	1646.11	1446.29	1528.18
ENSMUSG00000002250	Ppard	peroxisome proliferator activator receptor delta [Source:MGI Symbol;Acc:MGI:101884]	878.423	-0.609327	8.90034e-35	1105.93	1130.56	1086.9	1033.07	1127.6	693.229	787.785	675.873	670.646	767.726
ENSMUSG00000000876	Pxmp4	peroxisomal membrane protein 4 [Source:MGI Symbol;Acc:MGI:1891701]	369.488	-0.944231	9.30146e-35	444.789	420.65	381.884	447.569	446.89	230.156	228.746	251.858	187.289	219.87
ENSMUSG00000010064	Slc38a3	solute carrier family 38, member 3 [Source:MGI Symbol;Acc:MGI:1923507]	6475.66	-0.303826	1.608e-34	7559.4	7525.07	7386.76	7665.91	7492.48	6004.3	6194.32	5991.47	6270.4	6030.06
ENSMUSG00000037887	Dusp8	dual specificity phosphatase 8 [Source:MGI Symbol;Acc:MGI:106626]	3301.64	-0.330938	1.8508e-34	3603.6	3547.44	3561.8	3556.16	3636.4	2772	2908.5	2913.91	2782.85	2866.48
ENSMUSG00000020086	H2afy2	H2A histone family, member Y2 [Source:MGI Symbol;Acc:MGI:3037658]	2323.91	0.379718	2.25764e-34	1999.54	1995.17	1997.55	1870.03	1941.24	2519.75	2649.82	2500.52	2509.48	2568.48
ENSMUSG00000042626	Shc1	src homology 2 domain-containing transforming protein C1 [Source:MGI Symbol;Acc:MGI:98296]	2502.91	-0.409733	2.34751e-34	3003.83	2930.77	2772.33	2786.75	2986.81	2235.27	2270.36	2181.71	2111.26	2110.57
ENSMUSG00000026930	Gpsm1	G-protein signalling modulator 1 (AGS3-like, C. elegans) [Source:MGI Symbol;Acc:MGI:1915089]	713.652	0.659622	4.68249e-34	507.18	525.547	571.602	495.422	575.111	821.196	893.607	868.221	834.288	806.794
ENSMUSG00000017314	Mpp2	membrane protein, palmitoylated 2 (MAGUK p55 subfamily member 2) [Source:MGI Symbol;Acc:MGI:1858257]	1440.69	-0.56782	4.8771e-34	1619.15	1480.22	1603.42	1459.06	1439.66	1009	1044.32	1057.38	1028.2	987.596
ENSMUSG00000003865	Gys1	glycogen synthase 1, muscle [Source:MGI Symbol;Acc:MGI:101805]	2631.95	-0.470014	5.74106e-34	3603.6	3629.03	3320.68	3480.15	3515.72	2406.51	2684.03	2390	2526.51	2666.6
ENSMUSG00000024639	Gnaq	guanine nucleotide binding protein, alpha q polypeptide [Source:MGI Symbol;Acc:MGI:95776]	4189.46	0.473277	6.08204e-34	3383.21	3401.22	3780.89	3326.27	3246.08	5042.25	4791.91	4589.77	4510.07	4833.5
ENSMUSG00000032547	Ryk	receptor-like tyrosine kinase [Source:MGI Symbol;Acc:MGI:101766]	2179.46	-0.453911	8.38242e-34	2376.9	2296.09	2272.94	2419.88	2297.62	1831.12	1665.36	1606.79	1802.89	1607.23
ENSMUSG00000023967	Mrps18a	mitochondrial ribosomal protein S18A [Source:MGI Symbol;Acc:MGI:1915815]	1113.88	0.586546	9.47332e-34	942.912	829.644	982.861	1036.82	878.695	1372.65	1415.23	1388.94	1473.72	1363.74
ENSMUSG00000051339	2900026A02Rik	RIKEN cDNA 2900026A02 gene [Source:MGI Symbol;Acc:MGI:1920194]	4589.3	-0.379869	1.11246e-33	5076.83	5098.66	4928.99	4637.08	4931.82	3704.59	3912.2	3863.95	3702.27	3780.48
ENSMUSG00000037012	Hk1	hexokinase 1 [Source:MGI Symbol;Acc:MGI:96103]	7346.74	-0.282232	1.35929e-33	8229.6	8281.61	7757.63	8061.87	8076.07	6660.71	6927.59	6570.63	6570.25	6514.32
ENSMUSG00000025582	Nptx1	neuronal pentraxin 1 [Source:MGI Symbol;Acc:MGI:107811]	1251.81	0.550597	1.53712e-33	736.619	750.176	785.799	759.085	779.7	1112.11	1198.25	1172.15	1038.6	1066.64
ENSMUSG00000085723	Gm15915	predicted gene 15915 [Source:MGI Symbol;Acc:MGI:3801763]	521.343	-0.722245	1.91437e-33	631.963	618.79	656.057	667.131	605.281	406.915	398.702	384.695	371.74	365.238
ENSMUSG00000047935	Gm5607	predicted gene 5607 [Source:MGI Symbol;Acc:MGI:3645522]	67.6613	2.50967	2.00851e-33	14.0883	20.1319	14.6878	21.5809	19.7989	123.364	95.1328	93.517	78.5101	126.289
ENSMUSG00000019850	Tnfaip3	tumor necrosis factor, alpha-induced protein 3 [Source:MGI Symbol;Acc:MGI:1196377]	279.055	-0.905635	2.21892e-33	382.398	375.088	372.092	395.024	411.063	206.22	222.333	205.1	201.478	200.79
ENSMUSG00000043773	1700048O20Rik	RIKEN cDNA 1700048O20 gene [Source:MGI Symbol;Acc:MGI:1920637]	255.458	1.01822	2.4412e-33	158.997	181.187	204.406	165.141	152.734	368.249	327.086	331.56	361.335	346.158
ENSMUSG00000024261	Syt4	synaptotagmin IV [Source:MGI Symbol;Acc:MGI:101759]	3726.64	-0.471362	3.25726e-33	4213.42	4343.18	4315.78	4214.84	4437.79	3328.97	2887.12	2984.04	3053.38	3262.61
ENSMUSG00000036565	Ttyh3	tweety family member 3 [Source:MGI Symbol;Acc:MGI:1925589]	4786.3	0.355044	3.83879e-33	4173.17	4159.88	4088.12	4036.57	3919.24	5127.87	5527.32	5331.53	5026.54	5055.18
ENSMUSG00000039236	Isg20	interferon-stimulated protein [Source:MGI Symbol;Acc:MGI:1928895]	1982.19	-0.407698	4.2473e-33	2402.06	2355.43	2500.6	2470.54	2450.35	1836.64	1759.42	1839.52	1908.84	1831.64
ENSMUSG00000038456	Dennd2a	DENN/MADD domain containing 2A [Source:MGI Symbol;Acc:MGI:2444961]	649.576	0.700156	4.74168e-33	444.789	475.747	456.547	460.705	424.262	685.864	794.198	774.704	687.672	735.019
ENSMUSG00000011752	Pgam1	phosphoglycerate mutase 1 [Source:MGI Symbol;Acc:MGI:97552]	3561.08	-0.37412	4.74777e-33	4098.7	4045.44	4017.12	4004.66	4060.66	2996.63	3103.04	3070.12	3209.45	3225.36
ENSMUSG00000040412	5330417C22Rik	RIKEN cDNA 5330417C22 gene [Source:MGI Symbol;Acc:MGI:1923930]	1466.24	-0.459068	5.37358e-33	1762.05	1637.04	1727.05	1656.1	1708.36	1195.89	1319.03	1255.04	1209.81	1202.01
ENSMUSG00000037145	2210407C18Rik	RIKEN cDNA 2210407C18 gene [Source:MGI Symbol;Acc:MGI:1925604]	309.149	-1.05329	5.95727e-33	419.631	358.135	384.332	392.209	381.836	223.711	166.75	188.097	185.397	168.082
ENSMUSG00000085133	B930095G15Rik	RIKEN cDNA B930095G15 gene [Source:MGI Symbol;Acc:MGI:2443701]	532.604	0.826198	1.06018e-32	451.833	390.982	367.196	410.975	361.095	722.689	676.618	770.453	676.322	673.237
ENSMUSG00000034254	Agpat1	1-acylglycerol-3-phosphate O-acyltransferase 1 (lysophosphatidic acid acyltransferase, alpha) [Source:MGI Symbol;Acc:MGI:1932075]	1777.57	-0.495164	1.09526e-32	1911.99	1977.16	2026.92	2086.78	1981.78	1339.51	1545.64	1331.56	1403.72	1465.49
ENSMUSG00000040118	Cacna2d1	calcium channel, voltage-dependent, alpha2/delta subunit 1 [Source:MGI Symbol;Acc:MGI:88295]	6572.14	0.530645	1.17761e-32	5083.88	5190.84	5249.68	5011.46	5370.22	8181.58	6600.5	7549.38	7253.19	7828.99
ENSMUSG00000030788	Rnf141	ring finger protein 141 [Source:MGI Symbol;Acc:MGI:1914400]	2269.07	-0.354982	1.33809e-32	2399.04	2354.37	2369.64	2384.22	2372.1	1913.05	1745.53	1896.91	1846.41	1881.61
ENSMUSG00000026163	Sphkap	SPHK1 interactor, AKAP domain containing [Source:MGI Symbol;Acc:MGI:1924879]	791.874	0.696037	1.88737e-32	584.666	527.666	592.41	537.646	566.626	943.639	824.128	989.368	877.799	911.278
ENSMUSG00000052957	Gas1	growth arrest specific 1 [Source:MGI Symbol;Acc:MGI:95655]	208.471	-1.11425	1.90374e-32	268.685	278.667	305.997	257.094	255.5	120.602	117.58	115.834	139.994	133.557
ENSMUSG00000049922	Slc35c1	solute carrier family 35, member C1 [Source:MGI Symbol;Acc:MGI:2443301]	3418.52	-0.302581	1.96147e-32	3531.14	3452.08	3467.55	3466.08	3514.78	2836.44	2959.8	2737.5	2762.99	2841.04
ENSMUSG00000040836	Gpr161	G protein-coupled receptor 161 [Source:MGI Symbol;Acc:MGI:2685054]	240.327	1.17962	1.98454e-32	132.833	109.136	143.206	144.498	119.736	306.568	302.501	320.933	270.529	270.748
ENSMUSG00000067212	H2-T23	histocompatibility 2, T region locus 23 [Source:MGI Symbol;Acc:MGI:95957]	1179.51	0.53153	2.00289e-32	985.177	991.759	1068.54	932.67	994.66	1413.16	1420.58	1374.06	1468.99	1496.39
ENSMUSG00000027200	Sema6d	sema domain, transmembrane domain (TM), and cytoplasmic domain, (semaphorin) 6D [Source:MGI Symbol;Acc:MGI:2387661]	296.054	0.899492	2.11191e-32	213.338	240.523	204.406	207.364	193.275	382.979	402.978	407.012	368.903	412.483
ENSMUSG00000022544	Eef2kmt	eukaryotic elongation factor 2 lysine methyltransferase [Source:MGI Symbol;Acc:MGI:1917761]	1482.86	-0.428357	2.11948e-32	1749.97	1741.93	1676.86	1844.7	1820.56	1244.68	1358.58	1327.3	1297.78	1348.29
ENSMUSG00000019082	Slc25a22	solute carrier family 25 (mitochondrial carrier, glutamate), member 22 [Source:MGI Symbol;Acc:MGI:1915517]	2646.99	-0.393932	2.83603e-32	2823.71	2904.28	2865.35	2935.94	2946.27	2149.66	2352.67	2192.34	2064.91	2265.02
ENSMUSG00000033105	Lss	lanosterol synthase [Source:MGI Symbol;Acc:MGI:1336155]	3186.39	-0.309207	3.65301e-32	3444.6	3413.94	3566.7	3459.51	3586.43	2752.66	2935.22	2806.57	2816.9	2793.8
ENSMUSG00000003541	Ier3	immediate early response 3 [Source:MGI Symbol;Acc:MGI:104814]	83.778	-1.87003	4.18614e-32	147.928	150.459	159.118	143.56	126.336	44.1899	28.8605	36.1316	46.3493	41.7934
ENSMUSG00000059995	Atxn7l3	ataxin 7-like 3 [Source:MGI Symbol;Acc:MGI:3036270]	3072.32	0.302274	4.47885e-32	2751.25	2737.93	2642.59	2703.24	2734.14	3298.59	3413.02	3404.87	3299.31	3330.75
ENSMUSG00000022817	Itgb5	integrin beta 5 [Source:MGI Symbol;Acc:MGI:96614]	663.067	-0.670707	4.68294e-32	744.669	735.342	678.089	727.183	678.82	453.867	410.46	500.529	409.577	466.087
ENSMUSG00000041112	Elmo1	engulfment and cell motility 1 [Source:MGI Symbol;Acc:MGI:2153044]	159.503	1.54845	5.85537e-32	50.3155	57.2168	51.4074	48.7916	69.7676	163.871	207.368	153.028	147.561	144.46
ENSMUSG00000046727	Cystm1	cysteine-rich transmembrane module containing 1 [Source:MGI Symbol;Acc:MGI:1913310]	2401.35	-0.421494	7.10708e-32	2690.87	2548.27	2648.71	2833.67	2848.22	2045.62	1974.27	2102.01	2059.23	1959.75
ENSMUSG00000053617	Sh3pxd2a	SH3 and PX domains 2A [Source:MGI Symbol;Acc:MGI:1298393]	704.385	-0.60533	7.14561e-32	975.114	932.423	869.03	881.064	967.318	574.469	656.309	574.917	619.567	618.724
ENSMUSG00000000794	Kcnn3	potassium intermediate/small conductance calcium-activated channel, subfamily N, member 3 [Source:MGI Symbol;Acc:MGI:2153183]	1365.77	0.467335	7.56946e-32	1216.63	1224.86	1102.81	1145.66	1169.08	1633.19	1654.67	1714.12	1541.82	1568.16
ENSMUSG00000057672	Pkn1	protein kinase N1 [Source:MGI Symbol;Acc:MGI:108022]	5683.71	0.286171	7.6023e-32	5152.31	5159.05	5036.7	5050.87	5055.32	6292.46	6407.03	6144.49	5986.63	6212.68
ENSMUSG00000072872	Rybp	RING1 and YY1 binding protein [Source:MGI Symbol;Acc:MGI:1929059]	753.685	0.702648	8.29704e-32	554.477	589.122	516.522	544.214	628.851	961.131	925.674	976.615	837.125	919.455
ENSMUSG00000053675	Tgm5	transglutaminase 5 [Source:MGI Symbol;Acc:MGI:1921426]	656.211	0.647068	8.47149e-32	534.351	508.594	505.506	566.733	558.141	795.418	838.023	893.725	847.53	823.148
ENSMUSG00000036427	Gpi1	glucose phosphate isomerase 1 [Source:MGI Symbol;Acc:MGI:95797]	26484.4	-0.414291	1.01366e-31	31895	30019.8	28832.2	30707.7	30487.5	22932.7	23128	22095.5	22796.3	23068.1
ENSMUSG00000026833	Olfm1	olfactomedin 1 [Source:MGI Symbol;Acc:MGI:1860437]	2926.72	0.335726	1.01479e-31	2351.75	2423.24	2470	2301.65	2423.95	2977.3	3075.25	3019.11	3067.57	2960.06
ENSMUSG00000039740	Alg2	asparagine-linked glycosylation 2 (alpha-1,3-mannosyltransferase) [Source:MGI Symbol;Acc:MGI:1914731]	2482.26	0.402286	1.20761e-31	2039.79	1994.11	2067.31	1986.38	1946.89	2540	2895.67	2665.24	2550.16	2613
ENSMUSG00000049804	Armcx4	armadillo repeat containing, X-linked 4 [Source:MGI Symbol;Acc:MGI:2147887]	2114.64	0.453813	1.46651e-31	1756.01	1821.4	1731.94	1754.62	1829.04	2450.7	2491.62	2448.45	2403.54	2392.22
ENSMUSG00000041351	Rap1gap	Rap1 GTPase-activating protein [Source:MGI Symbol;Acc:MGI:109338]	2315.8	-0.375917	1.47324e-31	2322.56	2280.2	2495.71	2347.63	2290.07	1763.91	1849.21	1811.89	1818.97	1794.39
ENSMUSG00000004267	Eno2	enolase 2, gamma neuronal [Source:MGI Symbol;Acc:MGI:95394]	3133.48	-0.335132	1.68984e-31	3391.26	3169.18	3167.68	3294.37	3319.62	2611.81	2634.86	2586.6	2550.16	2581.2
ENSMUSG00000042590	Ipo11	importin 11 [Source:MGI Symbol;Acc:MGI:2442377]	964.589	-0.512561	1.76999e-31	1026.44	1082.88	1100.36	1053.71	1128.54	757.673	734.339	750.262	738.751	794.983
ENSMUSG00000020598	Nrcam	neuronal cell adhesion molecule [Source:MGI Symbol;Acc:MGI:104750]	2098.23	-0.367128	1.93338e-31	2199.79	2194.37	2145.65	2131.82	2180.71	1704.99	1703.84	1688.62	1652.49	1666.28
ENSMUSG00000027333	Smox	spermine oxidase [Source:MGI Symbol;Acc:MGI:2445356]	240.57	-0.952998	1.97747e-31	319	324.229	337.82	341.541	330.925	165.712	185.99	170.031	163.641	169.899
ENSMUSG00000031995	St14	suppression of tumorigenicity 14 (colon carcinoma) [Source:MGI Symbol;Acc:MGI:1338881]	2130.31	-0.377947	2.35935e-31	2473.51	2444.43	2397.79	2487.43	2431.5	1859.66	1963.58	1956.42	1831.27	1816.2
ENSMUSG00000034777	Vax2	ventral anterior homeobox 2 [Source:MGI Symbol;Acc:MGI:1346018]	57.0975	-2.44071	2.37327e-31	92.5805	91.1231	104.039	79.7555	93.3377	13.8093	10.6891	13.815	17.0263	28.1651
ENSMUSG00000026739	Bmi1	Bmi1 polycomb ring finger oncogene [Source:MGI Symbol;Acc:MGI:88174]	2516.85	0.528625	2.52443e-31	2015.64	2158.35	2370.86	2147.77	2208.99	3202.85	2849.71	3080.75	3235.94	3338.93
ENSMUSG00000030934	Oat	ornithine aminotransferase [Source:MGI Symbol;Acc:MGI:97394]	3233.58	-0.320096	2.84004e-31	3652.9	3603.6	3507.95	3523.32	3491.21	2812.5	2943.77	2814.01	2818.8	2855.58
ENSMUSG00000029174	Tbc1d1	TBC1 domain family, member 1 [Source:MGI Symbol;Acc:MGI:1889508]	4597.63	0.350644	2.97639e-31	4570.66	4452.32	4364.74	4188.57	4322.76	5546.75	5871.51	5680.1	5363.28	5466.76
ENSMUSG00000020886	Dlg4	discs, large homolog 4 (Drosophila) [Source:MGI Symbol;Acc:MGI:1277959]	2270.28	-0.420837	3.25021e-31	2879.05	2526.02	2583.84	2569.07	2611.57	1968.29	1965.72	2002.11	1917.35	1987
ENSMUSG00000024725	Ostf1	osteoclast stimulating factor 1 [Source:MGI Symbol;Acc:MGI:700012]	2257.91	0.367747	3.5025e-31	2128.35	2122.32	2171.35	2184.36	2164.68	2686.38	2818.71	2715.18	2865.14	2812.88
ENSMUSG00000039701	Usp53	ubiquitin specific peptidase 53 [Source:MGI Symbol;Acc:MGI:2139607]	1241.44	0.667077	4.59902e-31	917.755	951.495	941.246	988.968	951.291	1535.6	1242.07	1584.48	1533.31	1644.48
ENSMUSG00000022231	Sema5a	sema domain, seven thrombospondin repeats (type 1 and type 1-like), transmembrane domain (TM) and short cytoplasmic domain, (semaphorin) 5A [Source:MGI Symbol;Acc:MGI:107556]	576.312	0.848276	4.72931e-31	436.738	379.326	302.325	355.616	342.238	690.467	686.239	630.177	617.676	652.34
ENSMUSG00000006010	BC003331	cDNA sequence BC003331 [Source:MGI Symbol;Acc:MGI:2385108]	702.178	-0.693951	4.8456e-31	818.13	763.951	842.103	840.717	807.042	505.422	414.736	510.093	534.436	546.948
ENSMUSG00000060743	H3f3a	H3 histone, family 3A [Source:MGI Symbol;Acc:MGI:1097686]	6144.54	0.273867	5.85942e-31	5410.93	5473.74	5477.34	5470.29	5661.55	6609.15	6661.43	6601.45	6788.76	6585.18
ENSMUSG00000069072	Slc7a14	solute carrier family 7 (cationic amino acid transporter, y+ system), member 14 [Source:MGI Symbol;Acc:MGI:3040688]	3492.55	0.370275	5.85942e-31	2986.73	3044.15	2996.32	2887.15	2901.96	3914.49	3922.89	3781.06	3680.51	3845.9
ENSMUSG00000041782	Lad1	ladinin [Source:MGI Symbol;Acc:MGI:109343]	329.335	-0.775024	5.94161e-31	508.186	472.569	514.074	473.842	496.858	296.441	278.985	307.118	272.42	285.285
ENSMUSG00000026933	Camsap1	calmodulin regulated spectrin-associated protein 1 [Source:MGI Symbol;Acc:MGI:3036242]	3525.14	0.336367	6.6645e-31	3102.45	3083.35	3034.26	3008.19	3069.77	3842.68	4036.19	3812.94	3701.32	3925.85
ENSMUSG00000032902	Slc16a1	solute carrier family 16 (monocarboxylic acid transporters), member 1 [Source:MGI Symbol;Acc:MGI:106013]	1361	-0.419623	7.7379e-31	1614.12	1545.91	1525.09	1605.43	1611.25	1205.1	1142.66	1146.65	1197.51	1215.64
ENSMUSG00000032418	Me1	malic enzyme 1, NADP(+)-dependent, cytosolic [Source:MGI Symbol;Acc:MGI:97043]	3056.14	-0.394132	7.87527e-31	3489.88	3421.36	3166.45	3350.67	3303.59	2621.93	2527.97	2380.43	2581.37	2618.45
ENSMUSG00000022421	Nptxr	neuronal pentraxin receptor [Source:MGI Symbol;Acc:MGI:1920590]	2959.33	-0.416373	7.96189e-31	3049.12	3218.98	2992.65	2926.56	3012.26	2327.34	2361.22	2242.28	2180.31	2277.74
ENSMUSG00000032383	Ppib	peptidylprolyl isomerase B [Source:MGI Symbol;Acc:MGI:97750]	5242.6	0.34186	8.14438e-31	4546.51	4684.36	4465.1	4854.76	4698.94	5702.34	5909.99	5911.76	6016.9	5941.02
ENSMUSG00000038025	Phf2	PHD finger protein 2 [Source:MGI Symbol;Acc:MGI:1338034]	2085.07	0.378304	8.22237e-31	1926.08	1844.71	1856.79	1756.5	1770.59	2400.06	2460.63	2372.99	2259.77	2400.39
ENSMUSG00000078619	Smarcd2	SWI/SNF related, matrix associated, actin dependent regulator of chromatin, subfamily d, member 2 [Source:MGI Symbol;Acc:MGI:1933621]	7346.75	0.25813	8.4156e-31	6826.81	6704.97	6681.74	6752.95	6541.18	7990.09	8344.96	7912.82	8024.11	7808.1
ENSMUSG00000020541	Tom1l1	target of myb1-like 1 (chicken) [Source:MGI Symbol;Acc:MGI:1919193]	1566.92	-0.455857	8.4614e-31	1714.75	1734.52	1757.64	1830.62	1720.62	1328.46	1319.03	1195.53	1287.38	1253.8
ENSMUSG00000017639	Rab11fip4	RAB11 family interacting protein 4 (class II) [Source:MGI Symbol;Acc:MGI:2442920]	7649.07	0.337423	1.06672e-30	6991.84	7217.8	7336.58	6969.69	7071.04	8896.9	9661.85	8917.06	8729.75	8756.62
ENSMUSG00000028402	Mpdz	multiple PDZ domain protein [Source:MGI Symbol;Acc:MGI:1343489]	1740.3	0.427733	1.08591e-30	1494.37	1407.11	1492.04	1341.77	1475.49	1894.64	1963.58	1972.36	1871.94	1991.55
ENSMUSG00000053965	Pde5a	phosphodiesterase 5A, cGMP-specific [Source:MGI Symbol;Acc:MGI:2651499]	136.478	1.42216	1.09681e-30	70.4417	67.8126	51.4074	60.0512	49.9687	163.871	180.645	164.718	149.453	147.185
ENSMUSG00000047180	Neurl3	neuralized E3 ubiquitin protein ligase 3 [Source:MGI Symbol;Acc:MGI:2429944]	1937.97	-0.4203	1.16154e-30	2123.31	2194.37	2285.18	2333.55	2342.87	1619.38	1782.94	1689.68	1736.68	1608.14
ENSMUSG00000028790	Khdrbs1	KH domain containing, RNA binding, signal transduction associated 1 [Source:MGI Symbol;Acc:MGI:893579]	3487.35	0.269329	1.49511e-30	3201.07	3275.13	3209.29	3238.07	3230.99	3874.9	3887.62	3800.19	3991.72	3912.22
ENSMUSG00000041779	Tram2	translocating chain-associating membrane protein 2 [Source:MGI Symbol;Acc:MGI:1924817]	300.591	-0.895541	1.66087e-30	379.379	406.875	358.628	338.726	362.037	203.458	206.299	195.536	201.478	185.345
ENSMUSG00000028949	Smarcd3	SWI/SNF related, matrix associated, actin dependent regulator of chromatin, subfamily d, member 3 [Source:MGI Symbol;Acc:MGI:1914243]	216.971	-1.03495	1.90824e-30	325.038	294.561	307.221	281.49	280.956	147.3	153.923	143.464	146.615	135.374
ENSMUSG00000022747	St3gal6	ST3 beta-galactoside alpha-2,3-sialyltransferase 6 [Source:MGI Symbol;Acc:MGI:1888707]	429.136	0.837471	2.48002e-30	270.697	288.203	364.748	340.603	295.098	588.278	517.351	543.036	574.164	554.217
ENSMUSG00000032216	Nedd4	neural precursor cell expressed, developmentally down-regulated 4 [Source:MGI Symbol;Acc:MGI:97297]	18896.2	0.214066	2.58433e-30	17685.9	17913.1	17656	17542.5	17919.9	20958	20808.4	20733.2	19903.7	20510.6
ENSMUSG00000027544	Nfatc2	nuclear factor of activated T cells, cytoplasmic, calcineurin dependent 2 [Source:MGI Symbol;Acc:MGI:102463]	202.369	1.24779	3.10786e-30	113.713	123.97	127.295	102.275	140.478	314.853	320.672	307.118	268.637	232.589
ENSMUSG00000040183	Ankrd6	ankyrin repeat domain 6 [Source:MGI Symbol;Acc:MGI:2154278]	387.854	-0.785995	3.22895e-30	481.016	562.632	558.138	551.72	528.914	322.218	320.672	307.118	284.717	319.81
ENSMUSG00000048038	Ccdc187	coiled-coil domain containing 187 [Source:MGI Symbol;Acc:MGI:3045295]	1068.01	0.502505	3.43293e-30	957.001	905.933	947.366	932.67	932.435	1353.32	1306.2	1348.56	1241.03	1372.82
ENSMUSG00000018750	Zbtb4	zinc finger and BTB domain containing 4 [Source:MGI Symbol;Acc:MGI:1922830]	846.644	-0.565003	3.5091e-30	1091.85	1050.03	1122.4	1006.8	1021.06	717.165	743.96	696.064	746.319	670.511
ENSMUSG00000022438	Parvb	parvin, beta [Source:MGI Symbol;Acc:MGI:2153063]	1146.88	0.505245	3.88377e-30	873.477	967.388	947.366	896.077	888.123	1273.22	1361.79	1340.06	1281.7	1231.09
ENSMUSG00000025497	Cdhr5	cadherin-related family member 5 [Source:MGI Symbol;Acc:MGI:1919290]	207.607	0.994892	4.34886e-30	145.915	137.744	148.102	143.56	142.364	299.203	292.881	281.614	266.745	288.92
ENSMUSG00000000142	Axin2	axin 2 [Source:MGI Symbol;Acc:MGI:1270862]	853.003	0.552763	4.56665e-30	641.019	662.232	662.177	637.106	606.224	980.464	979.119	954.299	944.958	845.862
ENSMUSG00000032890	Rims3	regulating synaptic membrane exocytosis 3 [Source:MGI Symbol;Acc:MGI:2443331]	2153.51	-0.37631	4.69329e-30	2539.93	2551.45	2479.8	2362.64	2406.04	1924.1	1964.65	1821.46	1863.43	1927.04
ENSMUSG00000001175	Calm1	calmodulin 1 [Source:MGI Symbol;Acc:MGI:88251]	6627.56	0.256635	5.14099e-30	5506.53	5571.22	5745.39	5523.77	5715.29	6614.68	6509.65	6586.58	6972.26	6823.22
ENSMUSG00000010505	Myt1	myelin transcription factor 1 [Source:MGI Symbol;Acc:MGI:1100535]	3124.75	0.316967	5.8671e-30	2784.46	2828	2894.73	2811.15	2910.44	3709.19	3506.02	3553.65	3458.23	3492.47
ENSMUSG00000039059	Hrh3	histamine receptor H3 [Source:MGI Symbol;Acc:MGI:2139279]	1056	0.63128	5.99856e-30	850.332	967.388	904.526	823.827	776.872	1295.32	1435.54	1292.24	1338.45	1325.58
ENSMUSG00000074785	Plxnc1	plexin C1 [Source:MGI Symbol;Acc:MGI:1890127]	659.513	0.647681	7.278e-30	457.871	418.531	485.923	423.173	466.689	760.435	720.444	709.879	654.566	678.688
ENSMUSG00000030685	Kctd13	potassium channel tetramerisation domain containing 13 [Source:MGI Symbol;Acc:MGI:1923739]	776.421	0.562436	7.94145e-30	655.108	708.853	664.625	723.429	650.536	941.797	1062.49	1020.19	987.524	1018.49
ENSMUSG00000056413	Adap1	ArfGAP with dual PH domains 1 [Source:MGI Symbol;Acc:MGI:2442201]	237.696	-1.04442	8.15754e-30	277.742	269.131	292.533	275.86	295.098	152.823	113.304	123.272	142.832	148.094
ENSMUSG00000004633	Chn2	chimerin 2 [Source:MGI Symbol;Acc:MGI:1917243]	1234.29	0.474322	1.03465e-29	940.9	943.018	948.59	912.028	895.665	1292.55	1379.96	1268.86	1300.62	1203.83
ENSMUSG00000036764	Dnajc12	DnaJ heat shock protein family (Hsp40) member C12 [Source:MGI Symbol;Acc:MGI:1353428]	755.246	0.653799	1.04494e-29	487.054	506.475	451.651	471.965	452.547	742.022	772.82	819.337	693.348	706.853
ENSMUSG00000030800	Prss8	protease, serine 8 (prostasin) [Source:MGI Symbol;Acc:MGI:1923810]	348.643	-0.85701	1.12935e-29	417.619	418.531	472.459	497.299	428.977	222.791	268.296	262.485	238.368	244.4
ENSMUSG00000025791	Pgm2	phosphoglucomutase 2 [Source:MGI Symbol;Acc:MGI:97565]	3537.56	-0.382159	2.07944e-29	4495.19	4314.57	4299.86	4418.45	4270.91	3415.51	3418.37	3094.56	3438.36	3356.19
ENSMUSG00000047963	Stbd1	starch binding domain 1 [Source:MGI Symbol;Acc:MGI:1261768]	694.833	-0.621992	2.32558e-29	946.938	885.801	838.431	925.164	880.58	589.199	563.314	602.547	629.026	528.777
ENSMUSG00000049191	Rgag4	retrotransposon gag domain containing 4 [Source:MGI Symbol;Acc:MGI:3045324]	1539.89	0.450019	2.41014e-29	1351.47	1354.13	1270.5	1241.37	1335.96	1749.18	1839.59	1902.22	1760.33	1709.89
ENSMUSG00000015968	Cacna1d	calcium channel, voltage-dependent, L type, alpha 1D subunit [Source:MGI Symbol;Acc:MGI:88293]	631.767	0.648206	2.7823e-29	505.168	496.939	507.954	479.471	434.633	753.07	774.958	783.205	713.212	769.543
ENSMUSG00000030795	Fus	fused in sarcoma [Source:MGI Symbol;Acc:MGI:1353633]	6730.13	0.238625	2.82471e-29	6434.35	6184.72	6416.14	6354.17	6488.39	7697.33	7384.01	7306.02	7650.47	7563.69
ENSMUSG00000022475	Hdac7	histone deacetylase 7 [Source:MGI Symbol;Acc:MGI:1891835]	1197.34	0.56234	3.15012e-29	949.957	1060.63	976.741	967.387	923.949	1281.51	1571.29	1459.08	1445.34	1448.23
ENSMUSG00000028373	Astn2	astrotactin 2 [Source:MGI Symbol;Acc:MGI:1889277]	200.524	1.10898	3.15527e-29	94.5931	95.3614	112.607	90.0768	89.5665	209.902	207.368	200.849	203.369	211.693
ENSMUSG00000020400	Tnip1	TNFAIP3 interacting protein 1 [Source:MGI Symbol;Acc:MGI:1926194]	1241.58	-0.480699	3.1803e-29	1659.4	1478.1	1473.68	1499.4	1499.06	1098.3	1111.66	1142.4	1067.93	1039.38
ENSMUSG00000025092	Hspa12a	heat shock protein 12A [Source:MGI Symbol;Acc:MGI:1920692]	321.99	-0.910919	3.36246e-29	414.6	341.182	362.3	325.59	349.781	187.807	172.094	199.786	180.668	211.693
ENSMUSG00000037111	Setd7	SET domain containing (lysine methyltransferase) 7 [Source:MGI Symbol;Acc:MGI:1920501]	3239.88	0.410299	3.37321e-29	2672.76	2656.34	2791.91	2529.66	2717.17	3650.27	3717.66	3692.86	3314.45	3387.99
ENSMUSG00000039477	Tnrc18	trinucleotide repeat containing 18 [Source:MGI Symbol;Acc:MGI:3648294]	2811.2	0.474808	3.77496e-29	2471.5	2613.96	2512.84	2318.54	2361.73	3421.04	3719.8	3393.18	3084.59	3440.69
ENSMUSG00000038481	Cdk19	cyclin-dependent kinase 19 [Source:MGI Symbol;Acc:MGI:1925584]	821.878	0.618083	4.26487e-29	686.303	631.504	571.602	612.71	607.167	1039.38	945.983	886.287	927.932	973.968
ENSMUSG00000015846	Rxra	retinoid X receptor alpha [Source:MGI Symbol;Acc:MGI:98214]	1156.92	0.484255	4.37404e-29	950.963	985.401	1042.84	930.794	914.521	1369.89	1399.2	1383.63	1272.24	1313.77
ENSMUSG00000062980	Cped1	cadherin-like and PC-esterase domain containing 1 [Source:MGI Symbol;Acc:MGI:2444814]	1310.3	0.4462	5.99145e-29	1142.16	1178.24	1250.91	1110.95	1165.31	1669.09	1509.3	1629.11	1548.45	1595.42
ENSMUSG00000033955	Tnks1bp1	tankyrase 1 binding protein 1 [Source:MGI Symbol;Acc:MGI:2446193]	3618.13	-0.310721	7.2197e-29	4383.49	4371.79	4302.31	4425.02	4427.41	3526.91	3731.56	3417.62	3515.93	3481.57
ENSMUSG00000030683	Sez6l2	seizure related 6 homolog like 2 [Source:MGI Symbol;Acc:MGI:2385295]	4939.77	0.319682	8.17428e-29	4426.76	4064.51	4253.35	4035.63	4038.98	5172.98	5355.23	5286.9	5073.83	5092.43
ENSMUSG00000035696	Rnf38	ring finger protein 38 [Source:MGI Symbol;Acc:MGI:1920719]	1283.55	-0.431976	1.06497e-28	1283.05	1306.45	1201.95	1275.15	1224.7	962.972	948.121	916.042	918.473	920.363
ENSMUSG00000032076	Cadm1	cell adhesion molecule 1 [Source:MGI Symbol;Acc:MGI:1889272]	4339.16	0.301634	1.08423e-28	3700.2	3813.4	4055.07	3770.09	3805.16	4582.86	4895.6	4639.72	4706.82	4755.36
ENSMUSG00000071659	Hnrnpul2	heterogeneous nuclear ribonucleoprotein U-like 2 [Source:MGI Symbol;Acc:MGI:1915943]	6786.02	0.25241	1.08462e-28	6476.61	6109.49	6007.33	5947.88	6200.83	7293.18	7404.32	7398.47	7171.85	7362.9
ENSMUSG00000044948	Cfap43	cilia and flagella associated protein 43 [Source:MGI Symbol;Acc:MGI:1289258]	709.576	-0.63269	1.13509e-28	886.559	928.184	824.967	845.408	910.75	545.93	625.311	578.105	586.461	506.063
ENSMUSG00000021094	Dhrs7	dehydrogenase/reductase (SDR family) member 7 [Source:MGI Symbol;Acc:MGI:1913625]	1701	-0.554882	1.14761e-28	2167.59	2036.5	2184.82	2362.64	2191.08	1467.47	1471.89	1405.94	1628.85	1474.58
ENSMUSG00000043419	Chd3os	chromodomain helicase DNA binding protein 3, opposite strand [Source:MGI Symbol;Acc:MGI:1915359]	464.368	0.787954	1.21911e-28	374.347	334.824	374.54	347.171	324.325	530.279	670.205	551.538	648.89	625.992
ENSMUSG00000044072	Eml6	echinoderm microtubule associated protein like 6 [Source:MGI Symbol;Acc:MGI:2442895]	572.698	0.680232	1.52327e-28	425.669	394.16	374.54	406.284	362.98	653.642	621.035	630.177	597.812	645.072
ENSMUSG00000054604	Cggbp1	CGG triplet repeat binding protein 1 [Source:MGI Symbol;Acc:MGI:2146370]	2164.73	0.461614	1.87379e-28	1839.53	1866.96	1780.9	1749.93	1907.3	2641.27	2361.22	2390	2619.21	2575.74
ENSMUSG00000052310	Slc39a1	solute carrier family 39 (zinc transporter), member 1 [Source:MGI Symbol;Acc:MGI:1353474]	1024.91	-0.472768	1.87703e-28	1154.24	1203.67	1144.43	1151.29	1136.08	835.005	792.06	886.287	855.098	804.068
ENSMUSG00000085682	Gm14267	predicted gene 14267 [Source:MGI Symbol;Acc:MGI:3649851]	2364.35	-0.352341	2.13325e-28	2875.03	2711.44	2651.15	2666.65	2604.03	2091.66	2123.92	2206.15	2103.69	2061.5
ENSMUSG00000027438	Napb	N-ethylmaleimide sensitive fusion protein attachment protein beta [Source:MGI Symbol;Acc:MGI:104562]	735.618	-0.611062	2.41417e-28	841.275	760.772	875.15	846.347	846.639	586.437	510.938	541.974	559.975	527.869
ENSMUSG00000036040	Adamtsl2	ADAMTS-like 2 [Source:MGI Symbol;Acc:MGI:1925044]	250.439	0.966388	2.60145e-28	196.23	163.174	129.743	188.598	174.419	325.901	329.224	315.62	339.58	364.329
ENSMUSG00000030067	Foxp1	forkhead box P1 [Source:MGI Symbol;Acc:MGI:1914004]	4206.08	0.296432	2.91298e-28	3581.46	3569.7	3492.03	3328.15	3527.04	4186.99	4419.93	4231.65	4336.03	4312.9
ENSMUSG00000029775	Klhdc10	kelch domain containing 10 [Source:MGI Symbol;Acc:MGI:1924038]	3586.27	0.318625	3.02473e-28	3143.71	3083.35	3085.67	2954.71	3065.06	3963.28	3859.82	3736.43	3748.62	3805.92
ENSMUSG00000039542	Ncam1	neural cell adhesion molecule 1 [Source:MGI Symbol;Acc:MGI:97281]	5019.82	0.340526	3.68936e-28	4708.52	4347.42	4514.06	4216.72	4406.67	5885.54	5744.31	5555.76	5428.55	5481.29
ENSMUSG00000035390	Brsk1	BR serine/threonine kinase 1 [Source:MGI Symbol;Acc:MGI:2685946]	1035.34	0.479355	3.76107e-28	817.124	840.24	856.791	800.37	814.584	1078.97	1155.49	1192.34	1137.92	1187.48
ENSMUSG00000038178	Slc43a2	solute carrier family 43, member 2 [Source:MGI Symbol;Acc:MGI:2442746]	854.531	-0.520014	3.84674e-28	1209.58	1182.48	1096.69	1095.93	1136.08	802.783	821.99	799.146	734.968	832.234
ENSMUSG00000030376	Slc8a2	solute carrier family 8 (sodium/calcium exchanger), member 2 [Source:MGI Symbol;Acc:MGI:107996]	58.6128	-1.98749	3.88771e-28	98.6184	108.076	124.847	100.398	110.308	25.7774	25.6538	21.2539	27.4312	35.4335
ENSMUSG00000036940	Kdm1a	lysine (K)-specific demethylase 1A [Source:MGI Symbol;Acc:MGI:1196256]	3311.91	0.296301	5.90689e-28	3150.76	3136.33	3115.05	2965.97	3004.72	3678.81	3844.86	3755.56	3835.64	3755.05
ENSMUSG00000026341	Actr3	ARP3 actin-related protein 3 [Source:MGI Symbol;Acc:MGI:1921367]	5197.43	0.226093	5.94631e-28	4762.86	4811.51	4854.33	4927.95	4824.34	5595.55	5640.62	5618.46	5745.42	5682.99
ENSMUSG00000027894	Slc6a17	solute carrier family 6 (neurotransmitter transporter), member 17 [Source:MGI Symbol;Acc:MGI:2442535]	2326.88	0.367777	5.97831e-28	2066.96	2011.07	1984.08	1964.8	2058.14	2521.59	2735.33	2690.74	2505.7	2572.11
ENSMUSG00000043091	Tuba1c	tubulin, alpha 1C [Source:MGI Symbol;Acc:MGI:1095409]	1966.42	-0.358212	7.39646e-28	2195.77	2273.84	2274.17	2357.01	2246.71	1842.17	1795.76	1814.02	1711.14	1694.45
ENSMUSG00000037989	Wnk2	WNK lysine deficient protein kinase 2 [Source:MGI Symbol;Acc:MGI:1922857]	1226.07	-0.493135	7.88475e-28	1496.38	1559.69	1455.32	1378.36	1389.7	996.114	1077.46	1052.07	1015.9	1030.3
ENSMUSG00000028347	Tmeff1	transmembrane protein with EGF-like and two follistatin-like domains 1 [Source:MGI Symbol;Acc:MGI:1926810]	1279.95	0.429521	8.84719e-28	1030.46	1096.66	1075.88	1046.2	1012.57	1408.55	1374.62	1388.94	1398.99	1503.65
ENSMUSG00000070780	Rbm47	RNA binding motif protein 47 [Source:MGI Symbol;Acc:MGI:2384294]	257.595	-1.10374	8.99179e-28	385.417	356.016	441.859	324.652	340.353	137.173	198.817	168.968	186.343	168.082
ENSMUSG00000025577	Cbx2	chromobox 2 [Source:MGI Symbol;Acc:MGI:88289]	3856.54	0.307185	9.01719e-28	3291.64	3593.01	3466.33	3380.7	3461.04	4287.34	4448.79	4239.09	4161.98	4135.73
ENSMUSG00000006435	Neurl1a	neuralized E3 ubiquitin protein ligase 1A [Source:MGI Symbol;Acc:MGI:1334263]	5412.31	0.329118	9.30521e-28	5251.93	5113.49	4968.16	4828.49	4998.75	6100.97	6674.26	6497.31	6117.16	6228.12
ENSMUSG00000025366	Esyt1	extended synaptotagmin-like protein 1 [Source:MGI Symbol;Acc:MGI:1344426]	4473.67	0.306253	1.00044e-27	3942.72	4140.8	4056.29	3945.55	3947.53	4899.56	5090.14	5132.81	4799.52	4849.85
ENSMUSG00000057706	Mex3b	mex3 RNA binding family member B [Source:MGI Symbol;Acc:MGI:1918252]	410.53	0.759331	1.07819e-27	271.704	279.727	279.069	271.169	300.755	444.661	506.662	489.902	486.195	450.642
ENSMUSG00000021025	Nfkbia	nuclear factor of kappa light polypeptide gene enhancer in B cells inhibitor, alpha [Source:MGI Symbol;Acc:MGI:104741]	392.646	-0.798444	1.07919e-27	602.78	532.964	537.33	592.067	576.054	349.837	288.605	336.874	340.526	317.993
ENSMUSG00000029120	Ppp2r2c	protein phosphatase 2, regulatory subunit B, gamma [Source:MGI Symbol;Acc:MGI:2442660]	5893.73	0.272147	1.11361e-27	5199.6	5157.99	5445.52	5187.86	5336.28	6427.79	6557.75	6231.64	6424.58	6144.54
ENSMUSG00000023008	Fmnl3	formin-like 3 [Source:MGI Symbol;Acc:MGI:109569]	401.67	0.793766	1.27239e-27	275.729	283.965	269.277	254.279	263.986	458.47	528.04	439.955	486.195	423.385
ENSMUSG00000022136	Dnajc3	DnaJ heat shock protein family (Hsp40) member C3 [Source:MGI Symbol;Acc:MGI:107373]	2065.36	0.377354	1.29769e-27	1818.4	1817.16	1777.23	1757.44	1820.56	2419.4	2276.77	2260.35	2294.76	2421.29
ENSMUSG00000058070	Eml1	echinoderm microtubule associated protein like 1 [Source:MGI Symbol;Acc:MGI:1915769]	1806.36	0.436343	1.30862e-27	1260.91	1325.52	1334.15	1351.15	1252.05	1782.33	1809.66	1702.44	1805.73	1723.52
ENSMUSG00000095041	AC149090.1		9353.05	0.264123	1.31864e-27	7655	7580.17	7734.37	7890.17	7799.83	9365.5	9356.15	9515.36	9065.55	9135.49
ENSMUSG00000079022	Col22a1	collagen, type XXII, alpha 1 [Source:MGI Symbol;Acc:MGI:1916950]	906.313	-0.535656	1.57985e-27	940.9	896.397	872.702	980.524	977.689	626.944	656.309	688.625	653.62	605.096
ENSMUSG00000044468	Fam46c	family with sequence similarity 46, member C [Source:MGI Symbol;Acc:MGI:1921895]	309.856	-0.828225	1.62766e-27	363.278	384.624	416.155	399.716	422.377	220.029	215.919	216.79	237.422	227.138
ENSMUSG00000024236	Svil	supervillin [Source:MGI Symbol;Acc:MGI:2147319]	2197.07	0.437352	2.57747e-27	2036.77	2041.79	1867.8	1861.59	2126.03	2828.15	2764.19	2652.48	2499.08	2715.66
ENSMUSG00000049493	Pls1	plastin 1 (I-isoform) [Source:MGI Symbol;Acc:MGI:104809]	312.031	-0.862646	2.67808e-27	396.486	370.85	391.676	372.505	342.238	203.458	218.057	176.407	209.045	220.778
ENSMUSG00000025574	Tk1	thymidine kinase 1 [Source:MGI Symbol;Acc:MGI:98763]	1592.12	-0.405955	2.71528e-27	1693.62	1739.82	1694	1850.33	1812.07	1387.38	1311.55	1309.24	1353.59	1277.42
ENSMUSG00000027434	Nkx2-2	NK2 homeobox 2 [Source:MGI Symbol;Acc:MGI:97347]	353.399	0.970848	2.99867e-27	286.798	300.918	263.157	209.241	222.502	442.82	508.8	482.463	542.003	530.594
ENSMUSG00000037278	Tmem97	transmembrane protein 97 [Source:MGI Symbol;Acc:MGI:1916321]	3119.75	-0.326125	3.02294e-27	3532.15	3370.5	3402.68	3542.08	3369.59	2755.43	2820.85	2608.91	2871.77	2678.41
ENSMUSG00000051111	Sv2c	synaptic vesicle glycoprotein 2c [Source:MGI Symbol;Acc:MGI:1922459]	749.129	0.680632	3.54014e-27	496.111	531.905	501.834	439.124	489.316	808.307	844.437	822.525	699.023	764.092
ENSMUSG00000028799	Zfp362	zinc finger protein 362 [Source:MGI Symbol;Acc:MGI:2652839]	881.838	0.521654	3.87626e-27	789.953	708.853	812.727	690.589	716.532	1102.91	1082.8	1063.76	1072.66	1005.77
ENSMUSG00000031760	Mt3	metallothionein 3 [Source:MGI Symbol;Acc:MGI:97173]	488.606	-0.856478	4.69138e-27	491.079	525.547	586.29	617.401	621.309	278.949	360.222	292.241	352.822	288.011
ENSMUSG00000002228	Ppm1j	protein phosphatase 1J [Source:MGI Symbol;Acc:MGI:1919137]	200.036	-1.01232	5.63314e-27	279.754	297.739	257.037	269.292	284.727	128.887	140.027	143.464	149.453	128.106
ENSMUSG00000026207	Speg	SPEG complex locus [Source:MGI Symbol;Acc:MGI:109282]	213.2	-1.14875	5.79253e-27	291.83	236.284	275.397	238.328	243.244	88.3798	146.44	113.708	112.563	119.929
ENSMUSG00000043155	Hpdl	4-hydroxyphenylpyruvate dioxygenase-like [Source:MGI Symbol;Acc:MGI:2444646]	212.695	-0.967425	6.44074e-27	285.792	313.633	309.669	282.428	324.325	154.665	160.336	143.464	147.561	168.082
ENSMUSG00000034796	Cpne7	copine VII [Source:MGI Symbol;Acc:MGI:2142747]	237.556	-0.954249	6.62185e-27	365.29	318.931	328.028	365.937	344.124	142.697	191.334	178.533	169.317	208.967
ENSMUSG00000024163	Mapk8ip3	mitogen-activated protein kinase 8 interacting protein 3 [Source:MGI Symbol;Acc:MGI:1353598]	2994.35	0.314447	6.78968e-27	2537.91	2608.66	2629.12	2635.68	2665.31	3156.82	3354.23	3323.04	3090.27	3344.38
ENSMUSG00000033039	Micall1	microtubule associated monooxygenase, calponin and LIM domain containing -like 1 [Source:MGI Symbol;Acc:MGI:105870]	650.272	0.559423	7.05236e-27	548.439	571.109	523.866	525.448	525.143	763.197	824.128	775.766	814.424	793.166
ENSMUSG00000062070	Pgk1	phosphoglycerate kinase 1 [Source:MGI Symbol;Acc:MGI:97555]	10012.4	-0.433244	7.07125e-27	12224.7	11146.7	11107.7	11987.7	11671.9	8956.74	8535.23	8289.01	8689.08	8589.45
ENSMUSG00000022840	Adcy5	adenylate cyclase 5 [Source:MGI Symbol;Acc:MGI:99673]	215.1	1.07743	7.67917e-27	113.713	105.957	106.487	110.719	102.766	212.664	262.951	241.231	219.45	206.241
ENSMUSG00000044340	Phlpp1	PH domain and leucine rich repeat protein phosphatase 1 [Source:MGI Symbol;Acc:MGI:2138327]	1705.28	0.384305	8.16921e-27	1450.09	1464.33	1454.1	1407.45	1510.37	1878.99	1959.31	1942.6	1775.46	1957.93
ENSMUSG00000036687	Tmem184a	transmembrane protein 184a [Source:MGI Symbol;Acc:MGI:2385897]	1683.62	-0.355352	8.17345e-27	2094.13	1998.35	2001.22	2052.06	1994.98	1579.79	1623.67	1584.48	1550.34	1592.69
ENSMUSG00000018574	Acadvl	acyl-Coenzyme A dehydrogenase, very long chain [Source:MGI Symbol;Acc:MGI:895149]	2274.46	-0.360639	8.45073e-27	2678.8	2538.73	2620.56	2619.73	2578.57	1994.07	2046.96	2046.75	2135.85	1932.49
ENSMUSG00000078517	Emc1	ER membrane protein complex subunit 1 [Source:MGI Symbol;Acc:MGI:2443696]	1611.45	-0.398871	8.77713e-27	1767.08	1714.39	1807.83	1756.5	1771.53	1360.68	1373.55	1390	1296.83	1270.16
ENSMUSG00000027748	Trpc4	transient receptor potential cation channel, subfamily C, member 4 [Source:MGI Symbol;Acc:MGI:109525]	130.531	1.23522	9.48683e-27	88.5553	93.2423	63.6473	78.8172	74.4816	185.966	211.644	183.846	186.343	175.351
ENSMUSG00000066406	Akap13	A kinase (PRKA) anchor protein 13 [Source:MGI Symbol;Acc:MGI:2676556]	2406.7	0.42918	1.19714e-26	2068.97	2102.19	2035.49	1883.17	2021.37	2716.76	2860.4	2641.86	2604.07	2786.53
ENSMUSG00000023169	Slc38a1	solute carrier family 38, member 1 [Source:MGI Symbol;Acc:MGI:2145895]	7460.5	0.343199	1.43388e-26	6220	6483.52	6121.16	6229.37	6311.14	8303.1	8216.69	7762.98	7664.66	7845.35
ENSMUSG00000029994	Anxa4	annexin A4 [Source:MGI Symbol;Acc:MGI:88030]	2521.49	-0.335099	1.87464e-26	3004.84	2778.2	2840.87	2850.56	2968.89	2235.27	2319.53	2232.72	2287.2	2377.68
ENSMUSG00000033237	Arid2	AT rich interactive domain 2 (ARID, RFX-like) [Source:MGI Symbol;Acc:MGI:1924294]	2869.85	0.406331	2.4864e-26	2351.75	2469.86	2430.84	2333.55	2525.78	3208.37	3227.03	3167.89	3096.89	3348.92
ENSMUSG00000019873	Reep3	receptor accessory protein 3 [Source:MGI Symbol;Acc:MGI:88930]	2663.27	0.374646	2.68915e-26	2140.42	2311.98	2312.11	2212.51	2360.78	2942.31	2919.19	3002.11	2834.88	2998.22
ENSMUSG00000001507	Itga3	integrin alpha 3 [Source:MGI Symbol;Acc:MGI:96602]	2029.6	-0.367913	2.80004e-26	2065.95	1954.91	1957.15	2036.11	1961.04	1480.36	1621.53	1599.35	1541.82	1498.2
ENSMUSG00000028392	Bspry	B-box and SPRY domain containing [Source:MGI Symbol;Acc:MGI:2177191]	694.73	-0.532957	3.04686e-26	852.344	880.504	882.494	837.902	857.953	604.849	588.968	587.67	608.217	586.925
ENSMUSG00000020163	Uqcr11	ubiquinol-cytochrome c reductase, complex III subunit XI [Source:MGI Symbol;Acc:MGI:1913844]	2836.57	-0.326222	3.11724e-26	3151.76	3280.43	3345.16	3446.38	3229.11	2570.38	2642.34	2709.87	2611.64	2593.01
ENSMUSG00000026452	Syt2	synaptotagmin II [Source:MGI Symbol;Acc:MGI:99666]	1062.4	0.515868	3.51342e-26	838.256	910.172	911.87	821.013	800.442	1281.51	1234.59	1222.1	1219.27	1153.86
ENSMUSG00000003868	Ruvbl2	RuvB-like protein 2 [Source:MGI Symbol;Acc:MGI:1342299]	3761.69	-0.284027	4.09606e-26	4457.95	4332.59	4318.22	4566.71	4214.34	3540.72	3715.52	3611.03	3628.49	3493.38
ENSMUSG00000021133	Susd6	sushi domain containing 6 [Source:MGI Symbol;Acc:MGI:2444661]	2962.58	0.292918	4.10459e-26	2657.66	2806.8	2600.97	2668.53	2691.71	3358.43	3316.82	3301.79	3162.16	3314.4
ENSMUSG00000043587	Pxylp1	2-phosphoxylose phosphatase 1 [Source:MGI Symbol;Acc:MGI:2442444]	663.035	-0.524518	4.37973e-26	746.682	795.738	724.6	719.676	764.615	536.723	510.938	519.657	522.139	517.875
ENSMUSG00000000628	Hk2	hexokinase 2 [Source:MGI Symbol;Acc:MGI:1315197]	6433.76	-0.34505	5.10818e-26	8103.81	7678.71	7264.36	7515.78	7670.67	5859.77	6224.25	5748.11	6034.87	6238.12
ENSMUSG00000039485	Tspyl4	TSPY-like 4 [Source:MGI Symbol;Acc:MGI:106393]	5803.79	0.21926	5.79357e-26	5562.88	5580.76	5701.33	5527.53	5528.61	6560.36	6600.5	6554.69	6486.07	6274.46
ENSMUSG00000030256	Bhlhe41	basic helix-loop-helix family, member e41 [Source:MGI Symbol;Acc:MGI:1930704]	2695.78	0.335781	5.87714e-26	2564.08	2520.72	2488.36	2506.2	2326.84	2982.82	3222.76	3109.44	3070.41	3268.97
ENSMUSG00000038517	Tbkbp1	TBK1 binding protein 1 [Source:MGI Symbol;Acc:MGI:1920424]	189.644	-1.14209	6.16655e-26	275.729	301.978	242.349	263.662	255.5	125.205	122.924	126.461	135.264	98.1236
ENSMUSG00000041202	Pla2g2d	phospholipase A2, group IID [Source:MGI Symbol;Acc:MGI:1341796]	481.885	-0.818972	6.21431e-26	649.07	572.168	720.928	661.502	621.309	328.662	419.012	383.632	381.199	317.993
ENSMUSG00000028771	Ptpn12	protein tyrosine phosphatase, non-receptor type 12 [Source:MGI Symbol;Acc:MGI:104673]	891.716	0.475325	6.36114e-26	713.474	703.555	718.48	731.874	763.672	1027.42	1022.94	1024.44	1002.66	976.693
ENSMUSG00000024378	Stard4	StAR-related lipid transfer (START) domain containing 4 [Source:MGI Symbol;Acc:MGI:2156764]	3047.73	-0.364253	7.52889e-26	3090.38	3317.52	3199.5	3148.93	3395.99	2621.93	2393.28	2502.64	2427.19	2598.46
ENSMUSG00000031838	Ifi30	interferon gamma inducible protein 30 [Source:MGI Symbol;Acc:MGI:2137648]	983.568	-0.495968	7.59192e-26	1096.88	1046.86	1004.89	1149.42	1076.68	739.26	751.442	764.077	774.696	786.806
ENSMUSG00000032402	Smad3	SMAD family member 3 [Source:MGI Symbol;Acc:MGI:1201674]	145.149	-1.20653	9.21639e-26	236.483	215.093	217.87	191.413	237.587	99.4273	104.753	112.646	75.6724	85.4039
ENSMUSG00000035547	Capn5	calpain 5 [Source:MGI Symbol;Acc:MGI:1100859]	307.069	-0.832913	9.23761e-26	397.492	393.101	348.836	412.852	428.977	213.585	219.126	256.109	233.638	195.339
ENSMUSG00000020766	Galk1	galactokinase 1 [Source:MGI Symbol;Acc:MGI:95730]	1145.26	-0.45317	9.45599e-26	1389.71	1410.29	1342.71	1362.41	1425.52	1011.76	1002.64	1042.5	1019.68	989.413
ENSMUSG00000031634	Ufsp2	UFM1-specific peptidase 2 [Source:MGI Symbol;Acc:MGI:1913679]	1657.84	-0.417744	1.01615e-25	1822.43	1742.99	1733.16	1764	1868.64	1303.6	1286.96	1291.17	1452.91	1351.02
ENSMUSG00000035273	Hpse	heparanase [Source:MGI Symbol;Acc:MGI:1343124]	353.51	-0.790216	1.03912e-25	454.852	495.879	394.124	468.212	428.977	259.616	224.471	261.423	272.42	278.017
ENSMUSG00000027422	Rrbp1	ribosome binding protein 1 [Source:MGI Symbol;Acc:MGI:1932395]	8664.7	-0.238521	1.0505e-25	9017.54	8640.8	8559.34	8771.23	9022.65	7540.82	7598.86	7541.94	7238.06	7402.88
ENSMUSG00000026864	Hspa5	heat shock protein 5 [Source:MGI Symbol;Acc:MGI:95835]	24702.4	0.1916	1.11968e-25	22071.4	21957.5	21598.5	22408.5	22303.9	24841.2	26038.6	25120	25353.1	24690.8
ENSMUSG00000019831	Wasf1	WAS protein family, member 1 [Source:MGI Symbol;Acc:MGI:1890563]	3264.12	0.343237	1.14429e-25	2810.62	2775.02	2996.32	2669.46	2675.68	3632.78	3608.63	3585.53	3432.69	3391.62
ENSMUSG00000057406	Nsd2	nuclear receptor binding SET domain protein 2 [Source:MGI Symbol;Acc:MGI:1276574]	6044.74	0.28275	1.1466e-25	5248.91	5449.37	5540.99	5326.73	5450.36	6794.2	6659.29	6474.99	6328.1	6598.81
ENSMUSG00000002885	Adgre5	adhesion G protein-coupled receptor E5 [Source:MGI Symbol;Acc:MGI:1347095]	868.011	0.457309	1.17567e-25	736.619	728.985	720.928	725.306	717.475	1043.07	953.465	990.43	988.47	1003.95
ENSMUSG00000033581	Igf2bp2	insulin-like growth factor 2 mRNA binding protein 2 [Source:MGI Symbol;Acc:MGI:1890358]	716.133	-0.546568	1.23381e-25	893.603	875.206	854.343	849.162	836.268	545.93	563.314	601.485	591.19	645.98
ENSMUSG00000053553	3110082I17Rik	RIKEN cDNA 3110082I17 gene [Source:MGI Symbol;Acc:MGI:1920462]	829.004	-0.505133	1.27271e-25	1032.47	1004.47	1141.98	1097.81	1086.11	748.467	778.165	763.014	759.561	729.567
ENSMUSG00000032294	Pkm	pyruvate kinase, muscle [Source:MGI Symbol;Acc:MGI:97591]	61890.6	-0.33447	1.2964e-25	71013.3	67294.4	66117.3	70463.5	69543.2	55388.4	55261.4	53168.7	54560.7	54787.5
ENSMUSG00000032202	Rab27a	RAB27A, member RAS oncogene family [Source:MGI Symbol;Acc:MGI:1861441]	1378.15	-0.374953	1.38506e-25	1541.67	1568.17	1516.52	1597.92	1516.97	1236.4	1187.56	1223.16	1154.95	1171.12
ENSMUSG00000048578	Mlec	malectin [Source:MGI Symbol;Acc:MGI:1924015]	6942.6	0.267702	1.59991e-25	5910.06	6064.99	6094.23	5785.56	6000.96	7270.16	7489.83	7282.64	6887.13	7012.2
ENSMUSG00000028671	Gale	galactose-4-epimerase, UDP [Source:MGI Symbol;Acc:MGI:1921496]	3184.33	-0.290315	1.80706e-25	3546.24	3579.23	3632.79	3639.67	3653.37	3013.2	2914.91	2984.04	2902.98	2945.53
ENSMUSG00000022895	Ets2	E26 avian leukemia oncogene 2, 3' domain [Source:MGI Symbol;Acc:MGI:95456]	3458.91	-0.279217	1.91732e-25	3663.97	3667.18	3665.84	3471.71	3579.83	3050.02	2995.08	2940.47	2929.47	2949.16
ENSMUSG00000036943	Rab8b	RAB8B, member RAS oncogene family [Source:MGI Symbol;Acc:MGI:2442982]	322.428	0.800738	2.05361e-25	248.559	225.689	219.094	197.981	247.958	395.868	362.36	414.451	403.901	407.94
ENSMUSG00000026547	Tagln2	transgelin 2 [Source:MGI Symbol;Acc:MGI:1312985]	7059.86	-0.318308	2.22137e-25	7564.43	7226.27	8030.58	7869.52	7718.75	6193.03	6362.14	6270.96	6081.22	5901.04
ENSMUSG00000023068	Nus1	NUS1 dehydrodolichyl diphosphate synthase subunit [Source:MGI Symbol;Acc:MGI:1196365]	2030.33	-0.35651	2.25996e-25	2265.2	2115.96	2150.54	2113.99	2102.46	1729.85	1602.29	1687.56	1716.82	1653.56
ENSMUSG00000019943	Atp2b1	ATPase, Ca++ transporting, plasma membrane 1 [Source:MGI Symbol;Acc:MGI:104653]	5899.65	0.305457	2.27989e-25	5493.45	5239.58	5298.64	5298.58	5223.14	6869.69	6309.76	6485.62	6445.39	6696.03
ENSMUSG00000027221	Chst1	carbohydrate (keratan sulfate Gal-6) sulfotransferase 1 [Source:MGI Symbol;Acc:MGI:1924219]	1341.58	-0.468937	2.9891e-25	1214.62	1188.84	1270.5	1235.74	1220.93	840.529	978.05	883.098	879.691	852.222
ENSMUSG00000027834	Serpini1	serine (or cysteine) peptidase inhibitor, clade I, member 1 [Source:MGI Symbol;Acc:MGI:1194506]	846.143	0.531122	4.04297e-25	689.322	635.743	696.448	654.933	752.359	928.909	1004.77	967.051	1053.74	1002.13
ENSMUSG00000020431	Adcy1	adenylate cyclase 1 [Source:MGI Symbol;Acc:MGI:99677]	1865.69	0.500089	4.43287e-25	1430.97	1445.25	1435.74	1261.08	1520.75	2155.18	2034.13	2029.74	1858.7	1952.48
ENSMUSG00000055239	Kcmf1	potassium channel modulatory factor 1 [Source:MGI Symbol;Acc:MGI:1921537]	2077.29	0.349584	4.45381e-25	1687.58	1772.66	1700.12	1666.42	1745.13	2250.92	2226.53	2051	2255.98	2133.28
ENSMUSG00000016763	Scube1	signal peptide, CUB domain, EGF-like 1 [Source:MGI Symbol;Acc:MGI:1890616]	36.6248	2.77922	4.78352e-25	7.04417	10.5957	8.56791	9.383	13.1993	68.1261	55.5832	79.702	75.6724	58.1473
ENSMUSG00000020393	Kremen1	kringle containing transmembrane protein 1 [Source:MGI Symbol;Acc:MGI:1933988]	238.622	0.935675	5.05866e-25	158.997	175.889	183.598	158.573	182.904	293.679	363.429	369.817	314.04	305.273
ENSMUSG00000075307	Klhl41	kelch-like 41 [Source:MGI Symbol;Acc:MGI:2683854]	332.353	0.850882	5.48769e-25	239.502	256.416	241.125	200.796	232.873	472.28	378.393	418.701	424.711	410.665
ENSMUSG00000001918	Slc1a5	solute carrier family 1 (neutral amino acid transporter), member 5 [Source:MGI Symbol;Acc:MGI:105305]	6068.95	-0.273365	5.70634e-25	7146.81	7054.62	6979.17	6768.9	6635.47	5567.01	5923.89	5814	5555.3	5755.68
ENSMUSG00000033596	Rfwd3	ring finger and WD repeat domain 3 [Source:MGI Symbol;Acc:MGI:2384584]	1474.84	0.369417	6.84149e-25	1342.42	1190.96	1292.53	1260.14	1240.73	1623.98	1678.18	1645.05	1641.14	1586.33
ENSMUSG00000035212	Leprot	leptin receptor overlapping transcript [Source:MGI Symbol;Acc:MGI:2687005]	1023.76	0.473579	7.1091e-25	817.124	829.644	824.967	810.691	804.213	1162.75	1099.91	1116.89	1123.73	1165.67
ENSMUSG00000028937	Acot7	acyl-CoA thioesterase 7 [Source:MGI Symbol;Acc:MGI:1917275]	3235.37	-0.311296	7.53965e-25	3268.49	3335.53	3276.61	3420.1	3209.31	2606.28	2778.09	2718.37	2649.48	2563.93
ENSMUSG00000045215	Asxl3	additional sex combs like 3 (Drosophila) [Source:MGI Symbol;Acc:MGI:2685175]	389.074	0.7896	7.58019e-25	250.571	267.012	296.205	297.441	280.956	484.248	462.837	527.096	431.332	500.612
ENSMUSG00000041248	Kcnj1	potassium inwardly-rectifying channel, subfamily J, member 1 [Source:MGI Symbol;Acc:MGI:1927248]	301.137	-0.9228	8.81849e-25	305.918	332.705	294.981	300.256	293.213	161.109	156.06	151.965	146.615	188.07
ENSMUSG00000031823	Zdhhc7	zinc finger, DHHC domain containing 7 [Source:MGI Symbol;Acc:MGI:2142662]	1366.98	-0.373217	1.08878e-24	1428.96	1404.99	1462.66	1478.76	1483.98	1161.83	1115.94	1107.33	1100.09	1119.34
ENSMUSG00000033256	Shf	Src homology 2 domain containing F [Source:MGI Symbol;Acc:MGI:3613669]	312.044	0.732714	1.15855e-24	225.413	259.595	260.709	237.39	250.786	394.947	415.805	430.391	402.955	404.306
ENSMUSG00000047496	Rnf152	ring finger protein 152 [Source:MGI Symbol;Acc:MGI:2443787]	370.785	-0.770292	1.17595e-24	431.707	463.033	440.635	398.778	433.691	255.013	241.573	240.169	262.016	268.931
ENSMUSG00000018659	Pnpo	pyridoxine 5'-phosphate oxidase [Source:MGI Symbol;Acc:MGI:2144151]	1605.18	-0.385494	1.29298e-24	2008.59	2019.54	2035.49	2090.53	2110.94	1572.42	1678.18	1475.02	1514.39	1620.86
ENSMUSG00000022494	Shisa9	shisa family member 9 [Source:MGI Symbol;Acc:MGI:1919805]	413.7	-0.769755	1.30394e-24	534.351	547.798	514.074	477.595	459.146	247.648	285.398	344.313	300.798	307.999
ENSMUSG00000016921	Srsf6	serine/arginine-rich splicing factor 6 [Source:MGI Symbol;Acc:MGI:1915246]	4424.9	0.251609	1.40604e-24	4016.18	4075.11	3992.64	4062.84	4069.15	4639.02	4868.87	4757.68	5050.18	4759
ENSMUSG00000038582	Pptc7	PTC7 protein phosphatase homolog [Source:MGI Symbol;Acc:MGI:2444593]	1163.74	-0.463164	1.59337e-24	1228.7	1359.43	1287.63	1165.37	1265.24	951.004	888.262	895.851	909.96	922.18
ENSMUSG00000039953	Clstn1	calsyntenin 1 [Source:MGI Symbol;Acc:MGI:1929895]	7682.22	-0.243085	1.6116e-24	7752.61	7791.03	7357.38	7479.19	7527.36	6313.63	6649.67	6402.73	6322.42	6353.5
ENSMUSG00000110110	Gm30978	predicted gene, 30978 [Source:MGI Symbol;Acc:MGI:5590137]	157.489	-1.24454	1.78035e-24	228.432	225.689	250.917	217.686	242.301	89.3004	88.7193	82.8901	98.3741	129.923
ENSMUSG00000024921	Smarca2	SWI/SNF related, matrix associated, actin dependent regulator of chromatin, subfamily a, member 2 [Source:MGI Symbol;Acc:MGI:99603]	1971.19	0.401263	1.78036e-24	1619.15	1602.07	1490.82	1473.13	1549.97	2040.1	2142.09	2144.52	1922.08	1976.1
ENSMUSG00000039671	Zmynd8	zinc finger, MYND-type containing 8 [Source:MGI Symbol;Acc:MGI:1918025]	2557.57	0.303779	1.93258e-24	2484.58	2379.8	2341.49	2431.14	2500.32	2964.41	2988.67	2991.48	2963.52	3084.53
ENSMUSG00000068735	Trp53i11	transformation related protein 53 inducible protein 11 [Source:MGI Symbol;Acc:MGI:2670995]	2113.13	0.319015	1.96724e-24	1680.54	1783.26	1782.12	1715.21	1749.85	2148.73	2276.77	2100.95	2154.77	2180.52
ENSMUSG00000032340	Neo1	neogenin [Source:MGI Symbol;Acc:MGI:1097159]	4346.55	0.349423	2.05581e-24	3624.73	3688.37	3578.94	3356.3	3444.07	4627.97	4827.19	4379.36	4311.43	4390.12
ENSMUSG00000035847	Ids	iduronate 2-sulfatase [Source:MGI Symbol;Acc:MGI:96417]	4787.75	0.307041	2.09439e-24	4358.33	4511.65	4645.03	4500.09	4470.78	5573.45	5474.94	5522.82	5380.3	5853.8
ENSMUSG00000006494	Pdk1	pyruvate dehydrogenase kinase, isoenzyme 1 [Source:MGI Symbol;Acc:MGI:1926119]	2458.94	-0.419469	2.12595e-24	3105.47	2923.36	2800.48	2928.43	3042.43	2240.8	2111.09	2099.88	2299.49	2313.17
ENSMUSG00000037428	Vgf	VGF nerve growth factor inducible [Source:MGI Symbol;Acc:MGI:1343180]	3850.27	-0.482114	2.12937e-24	4744.75	4673.77	4188.48	4431.59	4195.48	2962.57	3423.71	3247.59	3032.57	3258.07
ENSMUSG00000049382	Krt8	keratin 8 [Source:MGI Symbol;Acc:MGI:96705]	10172.8	-0.236433	2.17933e-24	11305.9	11118.1	11090.5	11402.2	11331.6	9544.1	9718.51	9340.01	9818.49	9332.65
ENSMUSG00000026442	Nfasc	neurofascin [Source:MGI Symbol;Acc:MGI:104753]	4589.63	0.301761	2.26645e-24	3949.77	3906.64	3942.46	3831.08	4005.04	4880.22	4916.97	5106.24	4563.99	4743.55
ENSMUSG00000020149	Rab1a	RAB1A, member RAS oncogene family [Source:MGI Symbol;Acc:MGI:97842]	4455.49	-0.307944	2.61757e-24	4612.92	4698.14	4742.95	4700.88	4685.74	3846.36	3465.4	3711.99	3974.69	3921.31
ENSMUSG00000024940	Ltbp3	latent transforming growth factor beta binding protein 3 [Source:MGI Symbol;Acc:MGI:1101355]	2028.33	-0.337245	2.96931e-24	2373.88	2430.66	2313.33	2257.55	2272.16	1801.66	1870.59	1884.16	1803.84	1859.81
ENSMUSG00000042622	Maff	v-maf musculoaponeurotic fibrosarcoma oncogene family, protein F (avian) [Source:MGI Symbol;Acc:MGI:96910]	434.035	-0.673611	3.09875e-24	574.603	506.475	554.466	532.954	564.74	329.583	318.534	343.25	341.471	378.866
ENSMUSG00000037992	Rara	retinoic acid receptor, alpha [Source:MGI Symbol;Acc:MGI:97856]	293.165	-0.72646	3.3235e-24	432.713	423.828	428.395	429.741	437.462	249.489	274.709	241.231	246.881	288.011
ENSMUSG00000036155	Mgat5	mannoside acetylglucosaminyltransferase 5 [Source:MGI Symbol;Acc:MGI:894701]	892.935	0.493193	3.70859e-24	696.366	670.709	679.313	668.07	749.53	955.607	1049.67	917.105	983.741	974.876
ENSMUSG00000071657	Bscl2	Berardinelli-Seip congenital lipodystrophy 2 (seipin) [Source:MGI Symbol;Acc:MGI:1298392]	4236.88	-0.306313	3.84917e-24	4307.01	4510.59	4430.83	4476.63	4187.94	3532.43	3744.38	3515.39	3535.79	3396.17
ENSMUSG00000050600	Zfp831	zinc finger protein 831 [Source:MGI Symbol;Acc:MGI:3641861]	1504.31	0.443997	5.57311e-24	1459.15	1462.21	1466.34	1328.63	1487.75	2006.04	1992.44	1999.99	1909.78	1889.79
ENSMUSG00000022761	Lztr1	leucine-zipper-like transcriptional regulator, 1 [Source:MGI Symbol;Acc:MGI:1914113]	2493.61	0.298485	5.64915e-24	2459.42	2510.12	2418.6	2513.71	2425.84	3057.39	3073.11	3036.12	3037.3	2963.7
ENSMUSG00000003573	Homer3	homer scaffolding protein 3 [Source:MGI Symbol;Acc:MGI:1347359]	169.481	1.13384	5.80585e-24	72.4543	86.8848	94.247	89.1385	90.5093	159.268	185.99	221.04	194.856	189.887
ENSMUSG00000007670	Khsrp	KH-type splicing regulatory protein [Source:MGI Symbol;Acc:MGI:1336214]	2362.87	0.287667	6.96739e-24	2241.05	2236.75	2310.89	2217.2	2209.94	2724.12	2805.88	2763	2664.61	2728.38
ENSMUSG00000022377	Asap1	ArfGAP with SH3 domain, ankyrin repeat and PH domain1 [Source:MGI Symbol;Acc:MGI:1342335]	1166.27	0.397134	7.41409e-24	1005.3	939.84	982.861	962.696	941.863	1236.4	1279.48	1315.61	1311.02	1222.91
ENSMUSG00000041995	Zbed3	zinc finger, BED type containing 3 [Source:MGI Symbol;Acc:MGI:1919364]	1643.17	0.381411	7.50815e-24	1303.17	1433.6	1422.27	1361.47	1348.21	1846.77	1889.83	1773.64	1706.41	1726.25
ENSMUSG00000026483	Fam129a	family with sequence similarity 129, member A [Source:MGI Symbol;Acc:MGI:2137237]	500.93	-0.569089	7.84617e-24	592.717	609.253	603.425	608.957	600.567	427.169	390.151	414.451	380.254	418.842
ENSMUSG00000011877	Git1	G protein-coupled receptor kinase-interactor 1 [Source:MGI Symbol;Acc:MGI:1927140]	2651.32	0.299811	7.94988e-24	2418.16	2465.62	2395.34	2364.52	2261.79	2945.99	3019.66	2955.35	2909.6	2822.87
ENSMUSG00000029684	Wasl	Wiskott-Aldrich syndrome-like (human) [Source:MGI Symbol;Acc:MGI:1920428]	1927.17	0.382694	8.1869e-24	1632.23	1695.31	1717.25	1615.75	1693.28	2243.56	2146.37	2140.27	2110.31	2241.4
ENSMUSG00000029101	Rgs12	regulator of G-protein signaling 12 [Source:MGI Symbol;Acc:MGI:1918979]	452.087	0.73072	8.8085e-24	364.284	295.62	293.757	308.701	355.438	547.771	574.003	517.532	554.3	498.795
ENSMUSG00000049470	Aff4	AF4/FMR2 family, member 4 [Source:MGI Symbol;Acc:MGI:2136171]	3930.1	0.345227	1.04681e-23	3518.06	3589.83	3496.93	3289.68	3527.98	4577.34	4408.17	4496.26	4221.57	4424.65
ENSMUSG00000059991	Nptx2	neuronal pentraxin 2 [Source:MGI Symbol;Acc:MGI:1858209]	760.339	0.538835	1.17383e-23	577.622	589.122	538.554	539.523	519.486	739.26	818.783	837.403	806.856	814.971
ENSMUSG00000026824	Kcnj3	potassium inwardly-rectifying channel, subfamily J, member 3 [Source:MGI Symbol;Acc:MGI:104742]	792.356	0.50757	1.20652e-23	690.329	605.015	752.752	684.021	674.106	986.908	895.744	992.556	982.795	974.876
ENSMUSG00000058013	2020-09-11	septin 11 [Source:MGI Symbol;Acc:MGI:1277214]	5345.61	0.260286	1.23699e-23	4859.47	5012.83	4964.49	4937.33	4991.21	5828.47	6228.52	5919.2	5916.63	5777.48
ENSMUSG00000078566	Bnip3	BCL2/adenovirus E1B interacting protein 3 [Source:MGI Symbol;Acc:MGI:109326]	7396.17	-0.665041	1.25032e-23	9616.3	9061.45	9095.44	8868.81	9511.02	6160.81	5335.99	5395.3	6011.22	6199.96
ENSMUSG00000031765	Mt1	metallothionein 1 [Source:MGI Symbol;Acc:MGI:97171]	4927.5	-0.591702	1.32343e-23	5972.45	5978.1	5473.67	6282.86	5696.43	3616.21	3847	3632.29	4275.49	4140.27
ENSMUSG00000042751	Nmnat2	nicotinamide nucleotide adenylyltransferase 2 [Source:MGI Symbol;Acc:MGI:2444155]	658.896	-0.59833	1.38359e-23	807.061	825.406	760.096	702.787	753.302	515.549	503.455	541.974	478.628	502.429
ENSMUSG00000042699	Dhx9	DEAH (Asp-Glu-Ala-His) box polypeptide 9 [Source:MGI Symbol;Acc:MGI:108177]	6870.83	0.266558	1.44119e-23	6467.55	6398.75	6189.7	6358.86	6432.76	7835.42	7410.74	7671.59	7676.01	7719.97
ENSMUSG00000019699	Akt3	thymoma viral proto-oncogene 3 [Source:MGI Symbol;Acc:MGI:1345147]	2949.16	0.270826	1.52538e-23	2528.86	2428.54	2490.81	2499.63	2503.15	3085.93	2974.77	2988.29	2916.22	3055.46
ENSMUSG00000047904	Sstr2	somatostatin receptor 2 [Source:MGI Symbol;Acc:MGI:98328]	1550.13	0.424883	1.53004e-23	1273.99	1309.63	1385.55	1347.4	1276.56	1861.5	1780.8	1843.77	1739.52	1622.67
ENSMUSG00000022885	St6gal1	beta galactoside alpha 2,6 sialyltransferase 1 [Source:MGI Symbol;Acc:MGI:108470]	562.746	-0.551994	1.54165e-23	670.202	721.568	707.464	695.28	703.333	465.835	522.696	481.4	476.736	442.465
ENSMUSG00000029168	Dpysl5	dihydropyrimidinase-like 5 [Source:MGI Symbol;Acc:MGI:1929772]	1369.36	0.470633	1.62851e-23	948.95	915.469	944.918	837.902	971.09	1371.73	1316.89	1287.98	1219.27	1202.01
ENSMUSG00000060803	Gstp1	glutathione S-transferase, pi 1 [Source:MGI Symbol;Acc:MGI:95865]	2403.12	-0.338701	1.70306e-23	2549.99	2631.97	2660.95	2736.08	2727.54	2060.35	2153.85	2171.08	2151.93	1994.27
ENSMUSG00000007783	Cpt1c	carnitine palmitoyltransferase 1c [Source:MGI Symbol;Acc:MGI:2446526]	1240.18	0.389348	1.71438e-23	1119.02	1071.23	1090.57	1038.7	1050.29	1352.4	1465.47	1399.57	1434.94	1380.09
ENSMUSG00000014905	Dnajb9	DnaJ heat shock protein family (Hsp40) member B9 [Source:MGI Symbol;Acc:MGI:1351618]	1155.48	0.467802	1.93611e-23	965.051	961.031	943.694	932.67	956.948	1305.44	1242.07	1245.48	1309.13	1472.76
ENSMUSG00000004655	Aqp1	aquaporin 1 [Source:MGI Symbol;Acc:MGI:103201]	378.623	-0.905755	2.02676e-23	243.527	241.582	206.854	294.626	288.498	147.3	141.096	137.087	135.264	124.472
ENSMUSG00000029445	Hpd	4-hydroxyphenylpyruvic acid dioxygenase [Source:MGI Symbol;Acc:MGI:96213]	255.343	0.844178	2.75461e-23	201.262	201.319	201.958	191.413	237.587	380.217	381.6	354.94	365.119	375.232
ENSMUSG00000043822	Adamtsl5	ADAMTS-like 5 [Source:MGI Symbol;Acc:MGI:1913798]	49.7015	-2.06372	2.85142e-23	74.4669	95.3614	86.903	83.5087	72.596	17.4918	19.2403	19.1285	17.0263	25.4395
ENSMUSG00000006800	Sulf2	sulfatase 2 [Source:MGI Symbol;Acc:MGI:1919293]	3199.97	0.271414	2.8776e-23	2639.55	2718.86	2481.02	2629.12	2602.14	3082.25	3171.45	3265.66	3136.62	3138.14
ENSMUSG00000069227	Gprin1	G protein-regulated inducer of neurite outgrowth 1 [Source:MGI Symbol;Acc:MGI:1349455]	2286.3	0.319008	3.05132e-23	2074	1963.39	2037.94	1967.62	1957.26	2490.29	2644.48	2447.38	2435.7	2456.72
ENSMUSG00000040929	Rfx3	regulatory factor X, 3 (influences HLA class II expression) [Source:MGI Symbol;Acc:MGI:106582]	1319.28	0.689452	3.0963e-23	973.102	1053.21	1064.87	908.274	1037.09	1844.01	1376.75	1725.81	1493.58	1673.55
ENSMUSG00000018548	Trim37	tripartite motif-containing 37 [Source:MGI Symbol;Acc:MGI:2153072]	4498.67	0.215284	3.11361e-23	4233.55	4124.91	4124.83	4270.2	4076.69	4870.1	4806.88	4816.13	4898.84	4794.43
ENSMUSG00000041235	Chd7	chromodomain helicase DNA binding protein 7 [Source:MGI Symbol;Acc:MGI:2444748]	3506.32	0.35949	3.62657e-23	3095.41	3173.42	2914.31	2818.65	3177.25	3828.87	4021.23	4005.29	3707	3920.4
ENSMUSG00000067616	Klk11	kallikrein related-peptidase 11 [Source:MGI Symbol;Acc:MGI:1929977]	1344.11	0.365048	3.63654e-23	1199.52	1267.25	1252.14	1296.73	1224.7	1617.53	1527.47	1686.49	1616.55	1589.06
ENSMUSG00000025202	Scd3	stearoyl-coenzyme A desaturase 3 [Source:MGI Symbol;Acc:MGI:1353437]	313.593	-0.750456	3.79369e-23	385.417	399.458	392.9	423.173	405.406	258.695	235.16	255.046	206.207	238.949
ENSMUSG00000073209	Klf14	Kruppel-like factor 14 [Source:MGI Symbol;Acc:MGI:3577024]	1634.92	-0.344758	3.81757e-23	1746.95	1798.09	1894.73	1768.7	1796.99	1391.06	1466.54	1407.01	1454.8	1368.28
ENSMUSG00000031591	Asah1	N-acylsphingosine amidohydrolase 1 [Source:MGI Symbol;Acc:MGI:1277124]	1542.01	-0.37322	4.02699e-23	1631.23	1621.14	1719.7	1739.61	1677.25	1379.09	1272	1248.67	1330.89	1241.99
ENSMUSG00000022865	Cxadr	coxsackie virus and adenovirus receptor [Source:MGI Symbol;Acc:MGI:1201679]	1232.71	0.433825	4.38001e-23	965.051	1074.41	1014.68	958.943	1005.03	1403.95	1321.17	1279.48	1391.43	1371.91
ENSMUSG00000020599	Rgs9	regulator of G-protein signaling 9 [Source:MGI Symbol;Acc:MGI:1338824]	1941.48	0.328191	5.31448e-23	1636.26	1566.05	1731.94	1617.63	1624.45	2025.37	2059.78	2120.07	1971.26	2081.49
ENSMUSG00000021156	Zmynd11	zinc finger, MYND domain containing 11 [Source:MGI Symbol;Acc:MGI:1913755]	3999.8	0.2398	5.59405e-23	3660.96	3695.78	3623	3579.61	3733.51	4430.04	4307.7	4315.6	4241.44	4306.54
ENSMUSG00000038034	Igsf8	immunoglobulin superfamily, member 8 [Source:MGI Symbol;Acc:MGI:2154090]	7178.08	-0.297352	6.41137e-23	7747.58	7569.58	7143.19	7545.81	7268.09	5794.4	6402.76	6164.69	6004.6	5981
ENSMUSG00000018983	E2f2	E2F transcription factor 2 [Source:MGI Symbol;Acc:MGI:1096341]	3508.75	0.276636	6.44289e-23	2702.95	2777.14	2667.07	2590.65	2687.94	3253.48	3333.92	3385.74	3149.86	3147.22
ENSMUSG00000032481	Smarcc1	SWI/SNF related, matrix associated, actin dependent regulator of chromatin, subfamily c, member 1 [Source:MGI Symbol;Acc:MGI:1203524]	5466.44	0.258157	6.56073e-23	5047.65	5096.54	5194.6	4769.38	5013.84	6159.89	6146.22	5965.96	5882.58	5875.61
ENSMUSG00000028480	Glipr2	GLI pathogenesis-related 2 [Source:MGI Symbol;Acc:MGI:1917770]	107.215	-1.28007	6.5741e-23	148.934	159.995	166.462	165.141	158.391	79.1736	51.3076	53.1347	74.7264	68.1414
ENSMUSG00000004347	Pde1c	phosphodiesterase 1C [Source:MGI Symbol;Acc:MGI:108413]	1528.07	-0.409492	6.60391e-23	1796.26	1699.55	1866.58	1737.73	1781.9	1421.44	1301.93	1342.18	1327.1	1289.24
ENSMUSG00000039960	Rhou	ras homolog family member U [Source:MGI Symbol;Acc:MGI:1916831]	343.879	-0.818371	7.61925e-23	503.155	449.258	515.298	510.435	461.032	284.473	287.536	293.303	289.447	229.864
ENSMUSG00000022208	Jph4	junctophilin 4 [Source:MGI Symbol;Acc:MGI:2443113]	189.311	-0.970265	7.77109e-23	266.672	261.714	305.997	252.403	243.244	147.3	132.545	123.272	131.481	140.826
ENSMUSG00000062078	Qk	quaking [Source:MGI Symbol;Acc:MGI:97837]	693.848	0.636381	8.58703e-23	490.073	597.598	533.658	525.448	494.973	883.798	764.269	810.835	763.345	876.753
ENSMUSG00000062373	Tmem65	transmembrane protein 65 [Source:MGI Symbol;Acc:MGI:1922118]	2107.46	0.376802	9.21508e-23	1729.85	1719.68	1949.81	1648.59	1775.3	2403.75	2225.47	2304.98	2232.33	2269.56
ENSMUSG00000045312	Lhfpl2	lipoma HMGIC fusion partner-like 2 [Source:MGI Symbol;Acc:MGI:2145236]	613.283	0.500374	9.46051e-23	582.653	531.905	528.762	521.695	572.283	787.133	755.718	789.581	793.614	749.555
ENSMUSG00000026443	Lrrn2	leucine rich repeat protein 2, neuronal [Source:MGI Symbol;Acc:MGI:106037]	259.682	0.916125	9.51274e-23	127.801	131.387	127.295	149.19	116.908	252.251	264.02	246.545	247.827	223.504
ENSMUSG00000052353	Cemip	cell migration inducing protein, hyaluronan binding [Source:MGI Symbol;Acc:MGI:2443629]	63.1093	1.91907	1.04415e-22	23.1451	24.3701	37.9436	26.2724	20.7417	107.713	118.649	85.0155	93.6445	89.9466
ENSMUSG00000026374	Tsn	translin [Source:MGI Symbol;Acc:MGI:109263]	3184.44	0.268087	1.3174e-22	2954.53	2895.81	2984.08	3057.92	3006.61	3711.95	3447.23	3573.84	3651.19	3555.16
ENSMUSG00000002983	Relb	avian reticuloendotheliosis viral (v-rel) oncogene related B [Source:MGI Symbol;Acc:MGI:103289]	90.8888	-1.36345	1.38367e-22	136.858	167.412	159.118	141.683	132.936	54.3168	55.5832	60.5735	51.0788	64.5072
ENSMUSG00000047531	Rtp2	receptor transporter protein 2 [Source:MGI Symbol;Acc:MGI:2685451]	415.693	0.66978	1.43422e-22	299.88	311.514	290.085	284.305	303.583	491.613	435.045	486.714	508.897	446.099
ENSMUSG00000037242	Clic4	chloride intracellular channel 4 (mitochondrial) [Source:MGI Symbol;Acc:MGI:1352754]	10475.5	-0.220863	1.44185e-22	10991.9	11069.3	10678.1	10298.8	10631.1	9293.69	9234.29	9343.2	9124.19	9053.72
ENSMUSG00000029291	Rufy3	RUN and FYVE domain containing 3 [Source:MGI Symbol;Acc:MGI:106484]	1936.95	0.285578	1.5138e-22	1775.13	1772.66	1842.1	1759.31	1767.76	2185.56	2170.95	2175.33	2183.15	2145.09
ENSMUSG00000013367	Iglon5	IgLON family member 5 [Source:MGI Symbol;Acc:MGI:2686277]	143.524	-1.13808	1.61377e-22	198.243	184.365	230.109	192.352	206.474	93.9036	95.1328	104.144	77.5642	89.0381
ENSMUSG00000023456	Tpi1	triosephosphate isomerase 1 [Source:MGI Symbol;Acc:MGI:98797]	21646.3	-0.316306	1.80735e-22	24519.7	23663.4	22905.7	24576.9	24057.6	19033.9	19524.7	18920.2	19411.9	19270.4
ENSMUSG00000024576	Csnk1a1	casein kinase 1, alpha 1 [Source:MGI Symbol;Acc:MGI:1934950]	5729.08	0.259584	1.84024e-22	5385.77	5382.62	5228.87	5039.61	5224.09	6299.82	6129.12	6165.75	6264.72	6564.29
ENSMUSG00000027792	Bche	butyrylcholinesterase [Source:MGI Symbol;Acc:MGI:894278]	424.707	-0.707603	1.87044e-22	573.597	548.858	517.746	529.201	571.34	367.329	270.434	357.065	325.391	356.152
ENSMUSG00000032396	Dis3l	DIS3 like exosome 3'-5' exoribonuclease [Source:MGI Symbol;Acc:MGI:2143272]	893.192	0.467609	1.8909e-22	741.65	773.487	741.736	791.925	725.96	1011.76	1107.39	1037.19	1087.79	981.236
ENSMUSG00000026640	Plxna2	plexin A2 [Source:MGI Symbol;Acc:MGI:107684]	1129.26	0.503424	1.89366e-22	844.294	831.763	762.544	803.185	739.16	1171.03	1211.07	1057.38	1046.17	1158.4
ENSMUSG00000037503	Fam168b	family with sequence similarity 168, member B [Source:MGI Symbol;Acc:MGI:2448487]	3146.94	0.309947	1.97432e-22	2752.26	2860.84	2708.68	2617.86	2741.68	3518.62	3403.4	3540.9	3261.48	3238.08
ENSMUSG00000001729	Akt1	thymoma viral proto-oncogene 1 [Source:MGI Symbol;Acc:MGI:87986]	3619.48	0.290408	2.2157e-22	3193.02	3175.53	3221.53	3227.75	3272.48	3896.08	4019.09	3944.72	4014.42	3810.47
ENSMUSG00000032026	Rexo2	RNA exonuclease 2 [Source:MGI Symbol;Acc:MGI:1888981]	2948.23	-0.310345	2.27058e-22	3318.81	3479.63	3383.1	3591.81	3376.19	2873.26	2851.85	2662.05	2726.1	2719.3
ENSMUSG00000069171	Nr2f1	nuclear receptor subfamily 2, group F, member 1 [Source:MGI Symbol;Acc:MGI:1352451]	612.694	0.539636	2.27058e-22	495.104	470.45	416.155	458.829	445.004	650.881	705.479	669.497	647.945	656.883
ENSMUSG00000079620	Muc4	mucin 4 [Source:MGI Symbol;Acc:MGI:2153525]	28.0548	-3.78795	2.58897e-22	52.3281	49.7998	64.8713	73.1874	58.4539	1.84125	3.20672	11.6896	2.83771	2.72566
ENSMUSG00000055022	Cntn1	contactin 1 [Source:MGI Symbol;Acc:MGI:105980]	86.4299	-1.40591	2.61791e-22	136.858	110.195	133.415	122.917	129.164	45.1105	53.4454	49.9466	47.2952	43.6105
ENSMUSG00000060733	Ipmk	inositol polyphosphate multikinase [Source:MGI Symbol;Acc:MGI:1916968]	1123.57	0.426222	2.79019e-22	890.584	1035.2	975.517	955.189	906.979	1280.59	1341.48	1269.92	1255.22	1249.26
ENSMUSG00000021820	Camk2g	calcium/calmodulin-dependent protein kinase II gamma [Source:MGI Symbol;Acc:MGI:88259]	934.772	-0.41809	3.06229e-22	1070.71	1051.09	1047.73	1049.02	1045.57	814.751	792.06	722.632	780.371	824.965
ENSMUSG00000033386	Frrs1	ferric-chelate reductase 1 [Source:MGI Symbol;Acc:MGI:108076]	687.019	0.520293	3.09496e-22	530.325	549.917	589.962	547.029	581.711	859.862	813.439	797.02	741.589	798.617
ENSMUSG00000021427	Ssr1	signal sequence receptor, alpha [Source:MGI Symbol;Acc:MGI:105082]	3425.42	0.298425	3.13585e-22	2977.67	2978.45	3062.41	3039.15	2944.38	3625.41	3592.6	3495.2	3794.97	3925.85
ENSMUSG00000054134	Umodl1	uromodulin-like 1 [Source:MGI Symbol;Acc:MGI:1929785]	158.6	-1.04637	3.14605e-22	250.571	263.833	211.75	213.932	235.701	103.11	117.58	114.771	121.076	113.569
ENSMUSG00000030739	Myh14	myosin, heavy polypeptide 14 [Source:MGI Symbol;Acc:MGI:1919210]	2936.37	-0.315724	3.24849e-22	3426.49	3626.91	3460.21	3349.73	3518.55	2726.89	2843.29	2963.85	2727.99	2710.21
ENSMUSG00000097993	Ptprv	protein tyrosine phosphatase, receptor type, V [Source:MGI Symbol;Acc:MGI:108027]	873.688	-0.514203	3.27851e-22	1112.98	1054.27	957.158	1113.76	1112.51	754.911	786.716	738.572	791.722	683.231
ENSMUSG00000015829	Tnr	tenascin R [Source:MGI Symbol;Acc:MGI:99516]	180.675	1.20839	3.34559e-22	90.5679	80.5274	116.279	93.83	126.336	238.441	238.366	253.984	189.181	252.577
ENSMUSG00000024462	Gabbr1	gamma-aminobutyric acid (GABA) B receptor, 1 [Source:MGI Symbol;Acc:MGI:1860139]	678.046	0.508791	3.53382e-22	593.723	556.275	533.658	578.931	582.654	816.593	771.751	791.707	782.263	888.564
ENSMUSG00000017723	Wfdc2	WAP four-disulfide core domain 2 [Source:MGI Symbol;Acc:MGI:1914951]	3182.14	-0.342469	3.64797e-22	3229.25	3168.12	3317	3360.99	3211.2	2656	2492.69	2573.84	2561.51	2557.57
ENSMUSG00000027346	Gpcpd1	glycerophosphocholine phosphodiesterase 1 [Source:MGI Symbol;Acc:MGI:104898]	1167.62	-0.523193	4.00243e-22	1371.6	1356.25	1429.62	1406.51	1434.95	1008.08	818.783	970.239	1007.39	1058.46
ENSMUSG00000037847	Nmrk1	nicotinamide riboside kinase 1 [Source:MGI Symbol;Acc:MGI:2147434]	308.052	0.675692	4.01541e-22	245.54	238.404	271.725	282.428	254.557	409.677	430.77	402.761	412.414	409.757
ENSMUSG00000019877	Serinc1	serine incorporator 1 [Source:MGI Symbol;Acc:MGI:1926228]	8491.03	0.277552	4.17287e-22	7257.51	7469.98	7637.68	7505.46	7518.87	9246.74	8629.29	8833.11	8996.5	9597.94
ENSMUSG00000042406	Atf4	activating transcription factor 4 [Source:MGI Symbol;Acc:MGI:88096]	12103.3	-0.188442	4.4424e-22	13424.2	13398.3	13211.7	13627.9	13155.9	11684.5	11803.9	11623.7	11757.6	11771.2
ENSMUSG00000030830	Itgal	integrin alpha L [Source:MGI Symbol;Acc:MGI:96606]	1525.27	-0.359059	4.47809e-22	1496.38	1479.16	1615.66	1448.74	1516.03	1186.68	1210	1182.78	1164.41	1142.05
ENSMUSG00000048895	Cdk5r1	cyclin-dependent kinase 5, regulatory subunit 1 (p35) [Source:MGI Symbol;Acc:MGI:101764]	288.347	0.766424	4.55202e-22	227.426	244.761	258.261	206.426	241.358	387.582	420.081	416.576	360.39	415.208
ENSMUSG00000039630	Hnrnpu	heterogeneous nuclear ribonucleoprotein U [Source:MGI Symbol;Acc:MGI:1858195]	14852.1	0.216487	4.59877e-22	14780.7	14425	14703.8	14157.1	14238.2	16611.7	16083.9	17316.6	16650.8	17331.5
ENSMUSG00000023861	Mpc1	mitochondrial pyruvate carrier 1 [Source:MGI Symbol;Acc:MGI:1915240]	847.397	-0.437571	4.77504e-22	1028.45	1007.65	936.35	1020.87	992.774	730.975	742.891	719.444	732.13	759.549
ENSMUSG00000053141	Ptprt	protein tyrosine phosphatase, receptor type, T [Source:MGI Symbol;Acc:MGI:1321152]	56.4217	1.79158	4.8281e-22	29.183	22.251	19.5838	30.0256	35.8266	103.11	86.5815	91.3917	87.9691	109.935
ENSMUSG00000020256	Aldh1l2	aldehyde dehydrogenase 1 family, member L2 [Source:MGI Symbol;Acc:MGI:2444680]	9316.9	-0.255501	4.88996e-22	10582.4	10375.3	10521.4	10122.4	10630.1	8990.81	8656.01	8577	8480.98	9040.09
ENSMUSG00000032462	Pik3cb	phosphatidylinositol-4,5-bisphosphate 3-kinase catalytic subunit beta [Source:MGI Symbol;Acc:MGI:1922019]	617.802	0.522839	5.28647e-22	520.262	540.381	483.475	567.672	499.687	777.006	768.544	739.635	734.022	739.561
ENSMUSG00000014813	Stc1	stanniocalcin 1 [Source:MGI Symbol;Acc:MGI:109131]	723.86	-0.68644	5.31553e-22	462.903	489.522	484.699	477.595	521.371	335.107	292.881	258.235	283.771	339.798
ENSMUSG00000048696	Mex3d	mex3 RNA binding family member D [Source:MGI Symbol;Acc:MGI:2681847]	1357.21	0.43995	5.60848e-22	1135.12	1166.59	1138.31	1110.95	1056.88	1421.44	1633.29	1538.78	1474.66	1539.09
ENSMUSG00000021194	Chga	chromogranin A [Source:MGI Symbol;Acc:MGI:88394]	101041	0.235847	5.67065e-22	92154.8	88892.7	91625.2	92284.6	89211.1	108492	110250	107532	105668	102893
ENSMUSG00000053175	Bcl3	B cell leukemia/lymphoma 3 [Source:MGI Symbol;Acc:MGI:88140]	237.645	-0.848971	5.82968e-22	338.12	319.99	303.549	330.282	313.011	171.236	206.299	151.965	192.964	169.899
ENSMUSG00000013629	Cad	carbamoyl-phosphate synthetase 2, aspartate transcarbamylase, and dihydroorotase [Source:MGI Symbol;Acc:MGI:1916969]	4346.81	-0.325832	5.88833e-22	5122.12	5024.49	4734.38	4623.94	4814.91	3827.95	4129.19	3917.09	3728.76	3807.74
ENSMUSG00000029063	Nadk	NAD kinase [Source:MGI Symbol;Acc:MGI:2183149]	2764	-0.267767	6.41955e-22	3094.4	3136.33	2913.09	3091.7	3093.34	2516.06	2520.48	2570.66	2563.4	2571.2
ENSMUSG00000035413	Tmem98	transmembrane protein 98 [Source:MGI Symbol;Acc:MGI:1923457]	51.514	2.0397	6.63731e-22	17.1073	18.0127	15.9118	21.5809	20.7417	76.4117	84.4437	70.1378	76.6183	79.044
ENSMUSG00000038564	Ift172	intraflagellar transport 172 [Source:MGI Symbol;Acc:MGI:2682064]	1500.66	-0.358304	7.25766e-22	1649.34	1811.87	1719.7	1719.9	1699.88	1376.33	1389.58	1259.29	1367.78	1312.86
ENSMUSG00000014599	Csf1	colony stimulating factor 1 (macrophage) [Source:MGI Symbol;Acc:MGI:1339753]	287.795	-0.742757	7.35229e-22	379.379	370.85	416.155	376.258	355.438	223.711	244.78	229.542	217.558	218.052
ENSMUSG00000028998	Tomm7	translocase of outer mitochondrial membrane 7 homolog (yeast) [Source:MGI Symbol;Acc:MGI:1913419]	1711.03	-0.371927	7.35229e-22	1985.45	1889.22	1964.5	2105.55	2143	1509.82	1497.54	1575.97	1612.77	1604.5
ENSMUSG00000019876	Pkib	protein kinase inhibitor beta, cAMP dependent, testis specific [Source:MGI Symbol;Acc:MGI:101937]	756.998	0.56262	7.66132e-22	552.464	526.607	616.889	525.448	586.425	879.195	797.405	821.462	823.883	816.788
ENSMUSG00000038533	Cbfa2t2	core-binding factor, runt domain, alpha subunit 2, translocated to, 2 (human) [Source:MGI Symbol;Acc:MGI:1333833]	1742.16	0.332101	8.605e-22	1449.09	1453.73	1559.36	1470.32	1513.2	1908.45	1828.9	1854.4	1923.97	1847.09
ENSMUSG00000050229	Pigm	phosphatidylinositol glycan anchor biosynthesis, class M [Source:MGI Symbol;Acc:MGI:1914806]	795.378	0.464283	9.09529e-22	654.101	648.458	654.833	633.353	654.307	904.973	940.639	845.904	879.691	904.009
ENSMUSG00000092274	Neat1	nuclear paraspeckle assembly transcript 1 (non-protein coding) [Source:MGI Symbol;Acc:MGI:1914211]	2920.05	-0.391465	9.91619e-22	3768.63	3713.8	3540.99	3720.36	3944.7	2747.14	2692.58	2751.31	2970.14	3085.44
ENSMUSG00000109995	B020031H02Rik	RIKEN cDNA B020031H02 gene [Source:MGI Symbol;Acc:MGI:3588231]	43.4293	2.23117	1.01371e-21	15.0946	16.9531	15.9118	9.383	13.1993	61.6818	72.6857	71.2005	52.9706	69.9585
ENSMUSG00000020681	Ace	angiotensin I converting enzyme (peptidyl-dipeptidase A) 1 [Source:MGI Symbol;Acc:MGI:87874]	188.016	1.01003	1.02287e-21	97.6121	111.255	94.247	117.288	132.936	208.981	225.539	256.109	221.342	210.784
ENSMUSG00000052951	C130021I20Rik	Riken cDNA C130021I20 gene [Source:MGI Symbol;Acc:MGI:3639863]	1008.91	0.421749	1.03251e-21	843.288	863.55	866.582	806.938	891.894	1085.41	1213.21	1145.58	1119.95	1160.22
ENSMUSG00000032852	Rspo4	R-spondin 4 [Source:MGI Symbol;Acc:MGI:1924467]	125.916	1.09745	1.03251e-21	84.53	90.0635	89.351	105.09	80.1385	210.823	195.61	190.222	183.505	181.71
ENSMUSG00000055197	Fev	FEV (ETS oncogene family) [Source:MGI Symbol;Acc:MGI:2449712]	3489.7	0.44721	1.04144e-21	2692.89	2695.55	3029.37	2695.74	2406.04	3507.57	3793.55	3764.06	3703.22	3649.65
ENSMUSG00000032224	Fam81a	family with sequence similarity 81, member A [Source:MGI Symbol;Acc:MGI:1924136]	566.915	0.612611	1.10025e-21	375.354	410.054	413.707	418.482	392.207	579.072	652.034	632.303	627.135	584.199
ENSMUSG00000057666	Gapdh	glyceraldehyde-3-phosphate dehydrogenase [Source:MGI Symbol;Acc:MGI:95640]	49049.9	-0.334552	1.11544e-21	55676.1	53364.2	55201.8	56594.5	54325.4	44571	44840.7	43094.4	44060.2	41648.9
ENSMUSG00000006498	Ptbp1	polypyrimidine tract binding protein 1 [Source:MGI Symbol;Acc:MGI:97791]	14390.6	0.156967	1.12832e-21	13860.9	13938.7	14086.9	13850.2	13941.3	15376.2	15907.5	15535.5	15332.2	15536.2
ENSMUSG00000035021	Baz1a	bromodomain adjacent to zinc finger domain 1A [Source:MGI Symbol;Acc:MGI:1309478]	1160.52	0.381187	1.1373e-21	1019.39	1044.74	986.533	1034.01	1043.69	1413.16	1373.55	1314.55	1265.62	1318.31
ENSMUSG00000033065	Pfkm	phosphofructokinase, muscle [Source:MGI Symbol;Acc:MGI:97548]	912.98	-0.416375	1.15621e-21	1037.51	1007.65	981.637	983.338	942.805	741.102	758.924	750.262	744.427	717.756
ENSMUSG00000026208	Des	desmin [Source:MGI Symbol;Acc:MGI:94885]	26.1751	-3.09272	1.34763e-21	65.4101	51.919	41.6155	65.681	49.0259	6.44436	3.20672	9.56424	5.67543	7.26842
ENSMUSG00000011958	Bnip2	BCL2/adenovirus E1B interacting protein 2 [Source:MGI Symbol;Acc:MGI:109327]	563.624	0.700505	1.38435e-21	381.391	372.969	500.611	497.299	468.574	691.388	745.029	735.384	706.591	730.476
ENSMUSG00000038587	Akap12	A kinase (PRKA) anchor protein (gravin) 12 [Source:MGI Symbol;Acc:MGI:1932576]	704.292	0.574597	1.40212e-21	586.679	654.815	609.545	558.289	571.34	873.671	990.877	877.785	834.288	860.399
ENSMUSG00000026031	Cflar	CASP8 and FADD-like apoptosis regulator [Source:MGI Symbol;Acc:MGI:1336166]	340.793	0.686386	1.41496e-21	271.704	258.535	279.069	227.069	261.157	447.423	435.045	402.761	412.414	385.226
ENSMUSG00000031392	Irak1	interleukin-1 receptor-associated kinase 1 [Source:MGI Symbol;Acc:MGI:107420]	3883.85	-0.265192	1.51713e-21	3910.52	3899.22	4064.86	3905.2	3951.3	3188.12	3519.91	3195.52	3192.43	3322.57
ENSMUSG00000000359	Rem1	rad and gem related GTP binding protein 1 [Source:MGI Symbol;Acc:MGI:1097696]	71.7209	-1.52767	1.62572e-21	99.6247	123.97	105.263	131.362	115.022	43.2693	36.3429	40.3824	31.2148	48.1533
ENSMUSG00000000902	Smarcb1	SWI/SNF related, matrix associated, actin dependent regulator of chromatin, subfamily b, member 1 [Source:MGI Symbol;Acc:MGI:1328366]	2340.47	-0.330481	1.67343e-21	2627.48	2600.19	2533.65	2468.67	2421.12	1992.23	2046.96	2058.44	1996.8	1967.01
ENSMUSG00000018849	Wwc1	WW, C2 and coiled-coil domain containing 1 [Source:MGI Symbol;Acc:MGI:2388637]	984.068	-0.424383	1.6892e-21	1140.15	1099.83	1235	1205.72	1121	865.386	844.437	930.92	827.666	854.039
ENSMUSG00000032097	Ddx6	DEAD (Asp-Glu-Ala-Asp) box polypeptide 6 [Source:MGI Symbol;Acc:MGI:104976]	4974.03	0.327805	1.70726e-21	4582.74	4386.62	4516.51	4289.91	4629.17	5945.38	5478.15	5454.81	5548.68	5685.72
ENSMUSG00000020585	Laptm4a	lysosomal-associated protein transmembrane 4A [Source:MGI Symbol;Acc:MGI:108017]	4301.15	0.281396	1.96547e-21	3693.16	3814.46	3938.79	4019.68	3951.3	4806.57	4764.12	4444.18	4801.41	4778.07
ENSMUSG00000021518	Ptdss1	phosphatidylserine synthase 1 [Source:MGI Symbol;Acc:MGI:1276575]	770.544	0.505291	2.08345e-21	639.007	641.041	625.457	634.291	552.484	849.735	945.983	838.465	922.257	831.325
ENSMUSG00000001911	Nfix	nuclear factor I/X [Source:MGI Symbol;Acc:MGI:97311]	257.925	0.897826	2.08519e-21	195.224	165.293	184.822	167.017	154.62	345.234	321.741	353.877	309.311	283.468
ENSMUSG00000002052	Supt6	suppressor of Ty 6 [Source:MGI Symbol;Acc:MGI:107726]	6423.11	0.217248	2.19456e-21	6153.58	6206.97	6064.85	6114.9	6026.41	7248.07	7340.19	7103.04	6999.69	6851.39
ENSMUSG00000058966	Fam57b	family with sequence similarity 57, member B [Source:MGI Symbol;Acc:MGI:1916202]	2411.41	-0.40573	2.31074e-21	2633.51	2503.77	2529.98	2429.26	2522.95	1782.33	1997.79	1976.61	1908.84	1865.26
ENSMUSG00000032279	Idh3a	isocitrate dehydrogenase 3 (NAD+) alpha [Source:MGI Symbol;Acc:MGI:1915084]	2988.65	-0.250149	2.34328e-21	2862.95	2924.42	2823.74	2863.69	2961.35	2430.45	2385.8	2488.83	2481.11	2359.51
ENSMUSG00000096146	Kcnj11	potassium inwardly rectifying channel, subfamily J, member 11 [Source:MGI Symbol;Acc:MGI:107501]	35.2012	-2.3636	2.41577e-21	69.4354	54.0381	56.3034	61.9278	64.1108	10.1269	10.6891	11.6896	17.0263	9.99407
ENSMUSG00000017929	B4galt5	UDP-Gal:betaGlcNAc beta 1,4-galactosyltransferase, polypeptide 5 [Source:MGI Symbol;Acc:MGI:1927169]	1144.68	0.377592	2.58399e-21	961.026	1045.8	1025.7	1013.36	1006.92	1347.79	1331.86	1312.43	1287.38	1282.88
ENSMUSG00000020015	Cdk17	cyclin-dependent kinase 17 [Source:MGI Symbol;Acc:MGI:97517]	1344.28	0.389611	2.60045e-21	1152.22	1141.16	1132.19	1051.83	1143.62	1493.25	1426.99	1469.71	1440.61	1526.37
ENSMUSG00000059668	Krt4	keratin 4 [Source:MGI Symbol;Acc:MGI:96701]	190.726	-1.19463	2.60345e-21	148.934	111.255	133.415	139.807	141.421	66.2849	44.8941	60.5735	59.592	62.6901
ENSMUSG00000046985	Tapt1	transmembrane anterior posterior transformation 1 [Source:MGI Symbol;Acc:MGI:2683537]	1049.58	-0.39951	2.819e-21	1075.75	1096.66	1128.52	1064.97	1165.31	823.958	805.956	824.65	871.178	863.124
ENSMUSG00000111873	AC164092.5		55.0448	1.82932	2.89343e-21	25.1577	16.9531	23.2557	24.3958	22.6273	82.8561	87.6504	71.2005	75.6724	82.6782
ENSMUSG00000063659	Zbtb18	zinc finger and BTB domain containing 18 [Source:MGI Symbol;Acc:MGI:1353609]	4547.8	0.285651	3.15153e-21	4351.28	4413.11	4359.84	4225.17	4387.82	5364.47	5409.74	5130.69	5065.32	5520.36
ENSMUSG00000038412	Higd1a	HIG1 domain family, member 1A [Source:MGI Symbol;Acc:MGI:1930666]	2376.79	-0.402796	3.60887e-21	2667.73	2620.32	2558.13	2734.21	2506.92	2031.82	1831.04	1922.41	2058.29	2050.6
ENSMUSG00000046607	Hrk	harakiri, BCL2 interacting protein (contains only BH3 domain) [Source:MGI Symbol;Acc:MGI:1201608]	963.583	0.437375	3.61651e-21	765.802	750.176	794.367	778.789	853.239	1086.34	1089.22	1064.82	1049.95	1052.1
ENSMUSG00000032193	Ldlr	low density lipoprotein receptor [Source:MGI Symbol;Acc:MGI:96765]	3439.19	-0.34693	3.86638e-21	3791.78	3872.73	3626.67	3680.95	3790.08	2883.39	3216.34	2956.41	2793.26	2912.82
ENSMUSG00000029186	Pi4k2b	phosphatidylinositol 4-kinase type 2 beta [Source:MGI Symbol;Acc:MGI:1914323]	451.633	-0.616937	4.21832e-21	482.022	547.798	482.251	505.744	461.032	331.424	296.087	327.31	339.58	319.81
ENSMUSG00000031441	Atp11a	ATPase, class VI, type 11A [Source:MGI Symbol;Acc:MGI:1354735]	3979.9	0.284814	4.28747e-21	3345.98	3377.91	3347.6	3231.51	3323.39	4101.38	4150.57	4151.94	3863.07	3989.45
ENSMUSG00000040481	Bptf	bromodomain PHD finger transcription factor [Source:MGI Symbol;Acc:MGI:2444008]	4167.64	0.328559	4.41819e-21	3729.38	3741.35	3696.44	3582.43	3676	4780.8	4701.06	4664.16	4300.08	4689.95
ENSMUSG00000032312	Csk	c-src tyrosine kinase [Source:MGI Symbol;Acc:MGI:88537]	1498.94	0.350312	4.87176e-21	1349.46	1275.72	1307.22	1247.94	1302.96	1675.53	1712.39	1679.06	1604.25	1596.33
ENSMUSG00000021681	Aggf1	angiogenic factor with G patch and FHA domains 1 [Source:MGI Symbol;Acc:MGI:1913799]	1390.55	0.34651	4.93305e-21	1246.82	1297.97	1325.58	1314.56	1312.39	1704.99	1609.77	1630.17	1608.04	1701.72
ENSMUSG00000003518	Dusp3	dual specificity phosphatase 3 (vaccinia virus phosphatase VH1-related) [Source:MGI Symbol;Acc:MGI:1919599]	1336.97	-0.36432	5.05742e-21	1351.47	1483.4	1408.81	1424.34	1487.75	1117.64	1169.38	1076.51	1104.82	1093.9
ENSMUSG00000038459	Abhd17c	abhydrolase domain containing 17C [Source:MGI Symbol;Acc:MGI:1917428]	921.647	0.421274	5.45476e-21	768.821	844.478	746.632	796.617	774.986	1052.27	1130.9	1048.88	1006.44	1033.93
ENSMUSG00000027447	Cst3	cystatin C [Source:MGI Symbol;Acc:MGI:102519]	4050.28	0.364696	5.47637e-21	3490.89	3598.3	3777.22	3832.96	3397.87	4666.64	4671.13	4740.68	4698.31	4520.95
ENSMUSG00000030123	Plxnd1	plexin D1 [Source:MGI Symbol;Acc:MGI:2154244]	474.566	-0.577018	5.7898e-21	649.07	580.645	545.898	630.538	561.912	408.757	413.667	385.758	379.308	405.214
ENSMUSG00000029026	Trp73	transformation related protein 73 [Source:MGI Symbol;Acc:MGI:1336991]	57.9408	1.78349	5.89021e-21	26.1641	15.8936	22.0318	30.0256	22.6273	86.5386	83.3748	88.2036	67.1592	79.9526
ENSMUSG00000016528	Mapkapk2	MAP kinase-activated protein kinase 2 [Source:MGI Symbol;Acc:MGI:109298]	325.658	0.688699	7.59234e-21	263.653	244.761	272.949	265.539	255.5	383.9	431.839	383.632	447.413	449.733
ENSMUSG00000036745	Ttll7	tubulin tyrosine ligase-like family, member 7 [Source:MGI Symbol;Acc:MGI:1918142]	1810.41	-0.324078	8.16886e-21	1841.55	1823.52	1720.93	1814.67	1835.64	1468.39	1372.48	1482.46	1437.77	1460.95
ENSMUSG00000063687	Pcdhb5	protocadherin beta 5 [Source:MGI Symbol;Acc:MGI:2136739]	531.601	0.594759	1.03918e-20	328.057	369.79	402.692	374.382	373.351	520.152	596.45	575.98	550.516	546.948
ENSMUSG00000024006	Stk38	serine/threonine kinase 38 [Source:MGI Symbol;Acc:MGI:2442572]	1673	-0.318828	1.04454e-20	1894.88	1835.18	1875.15	1764.94	1832.81	1466.55	1428.06	1529.22	1486.02	1464.59
ENSMUSG00000020869	Lrrc59	leucine rich repeat containing 59 [Source:MGI Symbol;Acc:MGI:2138133]	7544.31	-0.244405	1.05074e-20	7457.76	7527.19	7611.97	7778.51	7505.67	6401.09	6739.46	6428.23	6222.16	6198.14
ENSMUSG00000007850	Hnrnph1	heterogeneous nuclear ribonucleoprotein H1 [Source:MGI Symbol;Acc:MGI:1891925]	6510.94	0.312362	1.09731e-20	5831.57	5770.42	5944.9	5862.5	6213.09	7364.99	6748.01	7436.73	7543.59	7684.53
ENSMUSG00000046223	Plaur	plasminogen activator, urokinase receptor [Source:MGI Symbol;Acc:MGI:97612]	98.4957	-1.28353	1.12591e-20	115.726	135.625	119.951	152.943	149.906	63.523	50.2387	52.072	57.7002	53.6046
ENSMUSG00000002059	Rab34	RAB34, member RAS oncogene family [Source:MGI Symbol;Acc:MGI:104606]	460.742	-0.612952	1.15722e-20	524.287	546.739	527.538	560.165	544.942	326.821	344.188	398.51	365.119	337.073
ENSMUSG00000037568	Vash2	vasohibin 2 [Source:MGI Symbol;Acc:MGI:2444826]	341.199	0.746438	1.15932e-20	196.23	200.259	198.286	256.156	204.589	368.249	336.706	343.25	350.931	375.232
ENSMUSG00000034690	Nlrp4c	NLR family, pyrin domain containing 4C [Source:MGI Symbol;Acc:MGI:1890518]	1466.51	-0.334083	1.17788e-20	1574.87	1699.55	1636.47	1713.34	1714.02	1329.38	1336.13	1289.05	1355.48	1307.41
ENSMUSG00000027357	Crls1	cardiolipin synthase 1 [Source:MGI Symbol;Acc:MGI:1913836]	697.823	0.466842	1.17832e-20	600.767	576.407	577.722	562.98	579.825	835.926	742.891	793.832	800.235	826.782
ENSMUSG00000025464	Paox	polyamine oxidase (exo-N4-amino) [Source:MGI Symbol;Acc:MGI:1916983]	529.164	-0.573922	1.38863e-20	601.773	652.696	664.625	640.859	758.016	437.296	467.113	435.704	454.98	436.105
ENSMUSG00000038894	Irs2	insulin receptor substrate 2 [Source:MGI Symbol;Acc:MGI:109334]	2092.28	0.354622	1.47574e-20	1700.66	1790.68	1840.88	1665.48	1790.39	2168.99	2387.94	2329.42	2233.28	2116.93
ENSMUSG00000055065	Ddx17	DEAD (Asp-Glu-Ala-Asp) box polypeptide 17 [Source:MGI Symbol;Acc:MGI:1914290]	5306.66	0.223221	1.56439e-20	4874.57	4780.78	4895.95	4728.09	5044.95	5811.89	5574.35	5498.38	5645.16	5852.89
ENSMUSG00000028382	Ptbp3	polypyrimidine tract binding protein 3 [Source:MGI Symbol;Acc:MGI:1923334]	5751.42	0.536348	1.56999e-20	4315.06	4434.31	4357.39	4211.09	4580.15	6839.31	5547.63	6180.63	6351.75	6833.22
ENSMUSG00000006418	Rnf114	ring finger protein 114 [Source:MGI Symbol;Acc:MGI:1933159]	2810.75	0.294804	1.61513e-20	2609.36	2576.88	2605.87	2604.72	2532.38	3003.99	3298.65	3202.96	3212.29	3147.22
ENSMUSG00000024759	Atl3	atlastin GTPase 3 [Source:MGI Symbol;Acc:MGI:1924270]	1486.46	0.40295	1.88194e-20	1359.52	1349.89	1294.98	1291.1	1383.1	1844.93	1802.18	1651.43	1704.52	1827.1
ENSMUSG00000034570	Inpp5j	inositol polyphosphate 5-phosphatase J [Source:MGI Symbol;Acc:MGI:2158663]	596.826	-0.53356	2.10237e-20	841.275	723.687	716.032	771.283	726.903	528.438	504.524	567.478	525.923	488.801
ENSMUSG00000019802	Sec63	SEC63-like (S. cerevisiae) [Source:MGI Symbol;Acc:MGI:2155302]	3393.05	0.30614	2.2562e-20	2917.29	2997.53	2932.67	2943.45	2890.64	3820.59	3420.5	3552.58	3742.94	3605.13
ENSMUSG00000005417	Mprip	myosin phosphatase Rho interacting protein [Source:MGI Symbol;Acc:MGI:1349438]	4887.39	0.270951	2.36178e-20	4457.95	4471.39	4227.65	4395	4524.52	5210.73	5576.49	5366.6	5232.74	5270.51
ENSMUSG00000056629	Fkbp2	FK506 binding protein 2 [Source:MGI Symbol;Acc:MGI:95542]	1279.24	0.356903	2.38428e-20	1116	1044.74	1064.87	1124.08	1137.97	1412.24	1370.34	1370.87	1449.13	1430.06
ENSMUSG00000003644	Rps6ka1	ribosomal protein S6 kinase polypeptide 1 [Source:MGI Symbol;Acc:MGI:104558]	499.666	-0.579729	2.53926e-20	669.196	624.087	532.434	591.129	612.824	395.868	440.39	414.451	384.037	398.854
ENSMUSG00000071711	Mpst	mercaptopyruvate sulfurtransferase [Source:MGI Symbol;Acc:MGI:2179733]	410.563	-0.570194	2.55983e-20	520.262	537.203	538.554	532.954	526.085	340.631	362.36	340.062	389.713	354.335
ENSMUSG00000028133	Rwdd3	RWD domain containing 3 [Source:MGI Symbol;Acc:MGI:1920420]	282.484	0.825326	2.61979e-20	225.413	181.187	186.046	188.598	194.218	372.852	293.95	366.629	346.201	348.884
ENSMUSG00000021756	Il6st	interleukin 6 signal transducer [Source:MGI Symbol;Acc:MGI:96560]	2502.42	-0.355938	2.61979e-20	2804.59	2826.94	2695.22	2635.68	2805.79	2299.72	2265.01	2094.57	1984.51	2116.02
ENSMUSG00000021733	Slc4a7	solute carrier family 4, sodium bicarbonate cotransporter, member 7 [Source:MGI Symbol;Acc:MGI:2443878]	1837.71	0.449917	2.72311e-20	1431.98	1536.38	1487.14	1366.16	1372.72	1969.21	1792.56	2053.12	1924.92	2076.04
ENSMUSG00000028672	Hmgcl	3-hydroxy-3-methylglutaryl-Coenzyme A lyase [Source:MGI Symbol;Acc:MGI:96158]	791.867	-0.473849	2.83908e-20	955.994	932.423	853.119	973.955	983.346	661.928	634.931	714.13	693.348	685.048
ENSMUSG00000069662	Marcks	myristoylated alanine rich protein kinase C substrate [Source:MGI Symbol;Acc:MGI:96907]	2603.31	0.472434	2.97867e-20	2033.75	2023.78	2247.24	2022.04	2033.63	2959.8	2629.51	2635.48	2928.52	3203.55
ENSMUSG00000020402	Vdac1	voltage-dependent anion channel 1 [Source:MGI Symbol;Acc:MGI:106919]	6826.17	-0.209558	2.99549e-20	7139.77	7109.72	7157.87	7325.31	7424.59	6201.32	6212.49	6054.17	6429.31	6371.67
ENSMUSG00000026473	Glul	glutamate-ammonia ligase (glutamine synthetase) [Source:MGI Symbol;Acc:MGI:95739]	4006.1	0.233226	3.06116e-20	3767.62	3684.13	3740.5	3766.34	3663.74	4220.14	4459.48	4386.8	4532.77	4295.63
ENSMUSG00000008999	Bmp7	bone morphogenetic protein 7 [Source:MGI Symbol;Acc:MGI:103302]	318.134	0.697421	3.15888e-20	215.35	233.106	233.781	239.267	230.987	333.266	375.187	402.761	361.335	397.946
ENSMUSG00000048915	Efna5	ephrin A5 [Source:MGI Symbol;Acc:MGI:107444]	1104.82	0.443616	3.71214e-20	866.433	874.146	943.694	783.481	847.582	1170.11	1199.31	1190.22	1164.41	1133.87
ENSMUSG00000022773	Ypel1	yippee-like 1 (Drosophila) [Source:MGI Symbol;Acc:MGI:1913303]	216.736	0.894025	3.72057e-20	130.82	148.34	148.102	141.683	132.936	238.441	264.02	309.244	250.665	242.583
ENSMUSG00000022216	Psme1	proteasome (prosome, macropain) activator subunit 1 (PA28 alpha) [Source:MGI Symbol;Acc:MGI:1096367]	565.204	0.571804	3.76688e-20	486.048	441.841	487.147	525.448	511.001	725.451	738.615	768.328	748.21	670.511
ENSMUSG00000031028	Tub	tubby bipartite transcription factor [Source:MGI Symbol;Acc:MGI:2651573]	272.654	-0.848931	3.9536e-20	246.546	207.676	260.709	263.662	238.53	152.823	126.131	143.464	126.751	126.289
ENSMUSG00000047730	Fcgbp	Fc fragment of IgG binding protein [Source:MGI Symbol;Acc:MGI:2444336]	700.635	0.630794	4.05122e-20	439.757	501.177	455.323	444.754	450.661	668.372	800.612	729.008	705.645	647.798
ENSMUSG00000059070	Rpl18	ribosomal protein L18 [Source:MGI Symbol;Acc:MGI:98003]	7474.89	-0.277507	4.05122e-20	8079.66	8564.51	8315.76	8898.84	8412.65	6868.77	7219.4	6970.21	7073.47	6753.27
ENSMUSG00000044080	S100a1	S100 calcium binding protein A1 [Source:MGI Symbol;Acc:MGI:1338917]	425.119	-0.582089	4.1765e-20	534.351	507.535	521.418	572.363	496.858	338.789	368.773	346.438	367.011	339.798
ENSMUSG00000006527	Sfmbt1	Scm-like with four mbt domains 1 [Source:MGI Symbol;Acc:MGI:1859609]	1238.82	0.369857	4.19039e-20	1122.04	1058.51	1047.73	996.475	1012.57	1357	1364.99	1367.69	1363.05	1312.86
ENSMUSG00000042737	Dpm3	dolichyl-phosphate mannosyltransferase polypeptide 3 [Source:MGI Symbol;Acc:MGI:1915813]	619.247	-0.548792	4.28671e-20	736.619	749.117	760.096	769.406	750.473	500.819	578.279	489.902	510.788	496.978
ENSMUSG00000045594	Glb1	galactosidase, beta 1 [Source:MGI Symbol;Acc:MGI:88151]	1566.24	-0.334258	4.2891e-20	1610.1	1590.42	1593.63	1693.63	1691.39	1303.6	1359.65	1328.37	1272.24	1236.54
ENSMUSG00000043252	Tmem64	transmembrane protein 64 [Source:MGI Symbol;Acc:MGI:2140359]	1100.92	0.43689	4.52349e-20	895.616	975.865	898.406	880.125	960.719	1281.51	1258.1	1116.89	1255.22	1324.67
ENSMUSG00000025375	Aatk	apoptosis-associated tyrosine kinase [Source:MGI Symbol;Acc:MGI:1197518]	1610.04	0.375723	5.49607e-20	1502.42	1338.24	1395.34	1293.92	1347.27	1728.93	1874.86	1792.76	1750.87	1775.31
ENSMUSG00000047030	Spata2	spermatogenesis associated 2 [Source:MGI Symbol;Acc:MGI:2146885]	1294.94	0.409334	5.93505e-20	1027.44	1155.99	1122.4	1217.91	1130.42	1500.62	1573.43	1541.97	1485.07	1416.43
ENSMUSG00000001847	Rac1	RAS-related C3 botulinum substrate 1 [Source:MGI Symbol;Acc:MGI:97845]	4260.34	0.235852	6.09089e-20	3943.73	3998.82	3935.12	3717.54	3721.25	4679.53	4503.31	4437.81	4583.85	4520.05
ENSMUSG00000017165	Gast	gastrin [Source:MGI Symbol;Acc:MGI:104768]	46.6498	-2.06349	6.44216e-20	68.4291	58.2764	51.4074	82.5704	64.1108	13.8093	19.2403	12.7523	18.9181	13.6283
ENSMUSG00000051980	Casr	calcium-sensing receptor [Source:MGI Symbol;Acc:MGI:1351351]	1139.9	-0.422724	6.72654e-20	1509.46	1576.64	1611.99	1432.78	1453.81	1165.51	1216.42	1139.21	1036.71	1097.53
ENSMUSG00000042207	Kdm5b	lysine (K)-specific demethylase 5B [Source:MGI Symbol;Acc:MGI:1922855]	919.755	-0.456613	6.727e-20	1174.36	1085	1050.18	1004.92	1060.66	796.339	783.509	785.331	769.02	782.263
ENSMUSG00000024563	Smad2	SMAD family member 2 [Source:MGI Symbol;Acc:MGI:108051]	1565.64	0.324861	6.96269e-20	1402.8	1363.67	1372.09	1356.78	1323.7	1736.3	1667.5	1609.98	1789.65	1727.16
ENSMUSG00000042215	Bag2	BCL2-associated athanogene 2 [Source:MGI Symbol;Acc:MGI:1891254]	741.28	-0.471878	7.06143e-20	861.401	1006.59	924.11	952.375	903.208	644.436	664.86	674.81	682.943	683.231
ENSMUSG00000040883	Tmem205	transmembrane protein 205 [Source:MGI Symbol;Acc:MGI:3045495]	483.781	-0.565636	7.47812e-20	559.508	596.539	578.946	648.365	648.65	382.979	435.045	402.761	424.711	407.94
ENSMUSG00000053199	Arhgap20	Rho GTPase activating protein 20 [Source:MGI Symbol;Acc:MGI:2445175]	156.04	-1.12714	7.63172e-20	215.35	232.046	214.198	163.264	219.674	110.475	72.6857	104.144	94.5904	94.4894
ENSMUSG00000026103	Gls	glutaminase [Source:MGI Symbol;Acc:MGI:95752]	4072.8	0.312869	7.64969e-20	3444.6	3659.76	3556.91	3372.25	3522.32	4434.64	4130.26	4384.67	4389.94	4455.54
ENSMUSG00000024758	Rtn3	reticulon 3 [Source:MGI Symbol;Acc:MGI:1339970]	6125.62	0.238602	7.665e-20	5297.22	5486.46	5430.83	5446.83	5293.85	6238.14	6408.1	6139.18	6569.31	6439.82
ENSMUSG00000025867	Cplx2	complexin 2 [Source:MGI Symbol;Acc:MGI:104726]	15637.3	0.20647	7.70268e-20	13731.1	14030.8	14235	14129.9	14075.1	16528.9	16670.7	16416.5	15549.7	15842.4
ENSMUSG00000058183	Mmel1	membrane metallo-endopeptidase-like 1 [Source:MGI Symbol;Acc:MGI:1351603]	171.095	0.914325	7.81574e-20	151.953	151.519	121.175	134.177	130.107	262.378	272.571	239.106	274.312	251.669
ENSMUSG00000024533	Spire1	spire homolog 1 (Drosophila) [Source:MGI Symbol;Acc:MGI:1915416]	1965.28	-0.294544	8.05486e-20	2061.93	2136.1	2035.49	2086.78	2169.4	1753.79	1703.84	1719.44	1654.39	1725.34
ENSMUSG00000038150	Ormdl3	ORM1-like 3 (S. cerevisiae) [Source:MGI Symbol;Acc:MGI:1913862]	2982.5	-0.289628	8.29342e-20	3713.28	3490.23	3564.25	3652.8	3619.43	2928.5	2955.53	2888.4	2946.49	3040.92
ENSMUSG00000034825	Nrip3	nuclear receptor interacting protein 3 [Source:MGI Symbol;Acc:MGI:1925843]	722.753	-0.437681	8.29784e-20	870.458	817.989	829.863	850.1	878.695	598.405	645.62	615.3	625.243	654.157
ENSMUSG00000032185	Carm1	coactivator-associated arginine methyltransferase 1 [Source:MGI Symbol;Acc:MGI:1913208]	2100.06	-0.308688	8.84568e-20	2236.02	2285.49	2290.08	2264.12	2212.76	1820.07	1931.52	1802.33	1754.65	1807.11
ENSMUSG00000067274	Rplp0	ribosomal protein, large, P0 [Source:MGI Symbol;Acc:MGI:1927636]	28188.2	-0.210926	9.49202e-20	31131.2	30949	31368.3	31993.2	31362.4	26479.9	27792.7	26839.4	28169	26204.5
ENSMUSG00000023064	Sncg	synuclein, gamma [Source:MGI Symbol;Acc:MGI:1298397]	99.0585	-1.41673	9.71823e-20	112.707	112.315	88.127	144.498	119.736	46.0312	42.7563	38.257	49.187	40.8848
ENSMUSG00000005442	Cic	capicua transcriptional repressor [Source:MGI Symbol;Acc:MGI:1918972]	7513.44	0.26231	9.76043e-20	7147.82	7170.12	6878.8	6502.42	7005.99	8103.32	8608.98	8483.48	8007.08	8425
ENSMUSG00000020089	Ppa1	pyrophosphatase (inorganic) 1 [Source:MGI Symbol;Acc:MGI:97831]	2255.95	-0.268341	1.02883e-19	2399.04	2447.61	2485.92	2417.06	2402.27	2000.51	2042.68	1981.92	2103.69	1956.11
ENSMUSG00000039431	Mtmr7	myotubularin related protein 7 [Source:MGI Symbol;Acc:MGI:1891693]	910.042	-0.424765	1.04119e-19	1070.71	1172.95	1154.22	1112.82	1062.54	823.037	835.886	768.328	839.017	877.661
ENSMUSG00000049354	Dcaf7	DDB1 and CUL4 associated factor 7 [Source:MGI Symbol;Acc:MGI:1919083]	6254.97	0.268129	1.05779e-19	5827.54	5735.46	5679.3	5277	5469.21	6667.15	6931.87	6859.69	6679.03	6562.47
ENSMUSG00000006315	Tmem147	transmembrane protein 147 [Source:MGI Symbol;Acc:MGI:1915011]	2362.46	-0.302958	1.11891e-19	2764.33	2778.2	2659.72	2737.96	2676.62	2134	2266.08	2264.6	2237.06	2144.18
ENSMUSG00000048058	Ldlrad3	low density lipoprotein receptor class A domain containing 3 [Source:MGI Symbol;Acc:MGI:2138856]	1393.92	0.401098	1.16102e-19	1119.02	1183.54	1317.01	1102.5	1149.28	1594.52	1523.19	1532.4	1571.15	1512.74
ENSMUSG00000055013	Agap1	ArfGAP with GTPase domain, ankyrin repeat and PH domain 1 [Source:MGI Symbol;Acc:MGI:2653690]	3919.01	0.300915	1.23282e-19	3389.25	3389.57	3179.92	3052.29	3190.45	3995.5	4213.63	3934.09	3767.54	4048.51
ENSMUSG00000029207	Apbb2	amyloid beta (A4) precursor protein-binding, family B, member 2 [Source:MGI Symbol;Acc:MGI:108405]	1289.93	0.350636	1.24853e-19	1079.77	1071.23	1064.87	1050.9	1060.66	1342.27	1385.3	1334.74	1387.64	1342.84
ENSMUSG00000029705	Cux1	cut-like homeobox 1 [Source:MGI Symbol;Acc:MGI:88568]	3259.03	0.291215	1.31439e-19	2929.37	2866.14	2746.63	2733.27	2793.53	3363.04	3681.32	3459.07	3351.34	3371.64
ENSMUSG00000030847	Bag3	BCL2-associated athanogene 3 [Source:MGI Symbol;Acc:MGI:1352493]	878.06	-0.453714	1.34625e-19	1010.34	954.674	1001.22	989.907	896.608	699.674	773.889	732.196	694.294	646.889
ENSMUSG00000026959	Grin1	glutamate receptor, ionotropic, NMDA1 (zeta 1) [Source:MGI Symbol;Acc:MGI:95819]	2116.53	-0.277601	1.49601e-19	2653.64	2534.49	2646.26	2612.23	2532.38	2126.64	2102.54	2139.2	2180.31	2153.27
ENSMUSG00000002346	Slc25a42	solute carrier family 25, member 42 [Source:MGI Symbol;Acc:MGI:1920345]	348.497	-0.697783	1.63237e-19	480.01	402.637	452.875	397.839	494.973	260.536	285.398	293.303	270.529	266.206
ENSMUSG00000056486	Chn1	chimerin 1 [Source:MGI Symbol;Acc:MGI:1915674]	543.98	0.546774	1.81082e-19	421.644	420.65	418.603	391.271	432.748	605.77	634.931	597.234	601.595	606.004
ENSMUSG00000025381	Cnpy2	canopy FGF signaling regulator 2 [Source:MGI Symbol;Acc:MGI:1928477]	1825.03	0.315249	1.82231e-19	1717.77	1775.84	1662.17	1768.7	1783.79	2155.18	2226.53	2191.27	2203.96	2072.41
ENSMUSG00000027901	Dennd2d	DENN/MADD domain containing 2D [Source:MGI Symbol;Acc:MGI:2181193]	30.8795	-2.23996	1.98418e-19	61.3849	63.5743	59.9753	55.3597	65.0536	11.0475	17.1025	14.8777	11.3509	10.9026
ENSMUSG00000005103	Wdr1	WD repeat domain 1 [Source:MGI Symbol;Acc:MGI:1337100]	1863.12	0.302843	1.99171e-19	1806.33	1672	1674.41	1790.28	1664.05	2199.37	2134.61	2116.89	2124.5	2049.69
ENSMUSG00000073411	H2-D1	histocompatibility 2, D region locus 1 [Source:MGI Symbol;Acc:MGI:95896]	5711.11	-0.22009	2.29889e-19	6078.11	6253.59	6141.96	6041.71	5905.73	5115.9	5302.85	5341.1	5229.91	5127.87
ENSMUSG00000027883	Gpsm2	G-protein signalling modulator 2 (AGS3-like, C. elegans) [Source:MGI Symbol;Acc:MGI:1923373]	1412.17	-0.354501	2.56016e-19	1535.63	1673.06	1623.01	1564.15	1517.92	1168.27	1278.41	1228.47	1312.92	1199.29
ENSMUSG00000037573	Tob1	transducer of ErbB-2.1 [Source:MGI Symbol;Acc:MGI:1349721]	2744.43	0.267525	2.61707e-19	2499.67	2603.37	2495.71	2456.47	2404.15	2947.84	3116.93	3055.24	2916.22	2962.79
ENSMUSG00000005514	Por	P450 (cytochrome) oxidoreductase [Source:MGI Symbol;Acc:MGI:97744]	5050.59	-0.284054	2.77585e-19	5842.64	5546.85	5410.02	5576.32	5600.26	4616	4902.01	4478.19	4385.21	4604.54
ENSMUSG00000036980	Taf6	TATA-box binding protein associated factor 6 [Source:MGI Symbol;Acc:MGI:109129]	1957.51	-0.276477	3.30283e-19	2083.06	2115.96	2085.67	2070.83	2089.26	1668.17	1777.59	1761.95	1725.33	1696.27
ENSMUSG00000018661	Cog1	component of oligomeric golgi complex 1 [Source:MGI Symbol;Acc:MGI:1333873]	3203.85	0.269883	3.37796e-19	2960.56	3039.91	2954.7	2949.08	2922.7	3373.16	3765.76	3589.78	3584.03	3570.61
ENSMUSG00000055805	Fmnl1	formin-like 1 [Source:MGI Symbol;Acc:MGI:1888994]	792.748	0.449685	3.38535e-19	722.53	687.662	722.152	754.393	690.134	949.162	1055.01	1003.18	971.444	913.095
ENSMUSG00000000317	Bcl6b	B cell CLL/lymphoma 6, member B [Source:MGI Symbol;Acc:MGI:1278332]	65.7323	1.60898	3.40215e-19	30.1893	39.2041	26.9277	36.5937	26.3986	96.6654	78.0302	113.708	104.049	94.4894
ENSMUSG00000016758	Bik	BCL2-interacting killer [Source:MGI Symbol;Acc:MGI:1206591]	157.227	0.978082	3.88841e-19	115.726	121.851	104.039	114.473	125.393	230.156	224.471	225.291	225.125	242.583
ENSMUSG00000054509	Parp4	poly (ADP-ribose) polymerase family, member 4 [Source:MGI Symbol;Acc:MGI:2685589]	690.092	0.499872	4.19872e-19	533.344	593.36	599.753	594.882	579.825	888.401	858.333	809.773	733.076	811.337
ENSMUSG00000054766	Set	SET nuclear oncogene [Source:MGI Symbol;Acc:MGI:1860267]	4805.19	0.218125	4.23357e-19	4361.35	4429.01	4405.13	4653.97	4498.13	5278.85	5315.68	5066.92	5103.15	5240.53
ENSMUSG00000021936	Mapk8	mitogen-activated protein kinase 8 [Source:MGI Symbol;Acc:MGI:1346861]	1253.28	0.37801	4.52485e-19	1028.45	1008.71	1029.37	1027.44	1000.32	1369.89	1247.42	1318.8	1362.1	1316.49
ENSMUSG00000008373	Prpf31	pre-mRNA processing factor 31 [Source:MGI Symbol;Acc:MGI:1916238]	1643.11	-0.32423	4.53808e-19	1781.17	1790.68	1859.24	1852.2	1834.7	1473.92	1424.85	1519.65	1446.29	1419.16
ENSMUSG00000069539	Scyl2	SCY1-like 2 (S. cerevisiae) [Source:MGI Symbol;Acc:MGI:1289172]	1972.67	-0.305533	4.54751e-19	2211.87	2148.81	2051.4	2045.49	2084.54	1732.61	1693.15	1668.43	1676.14	1757.14
ENSMUSG00000028860	Sytl1	synaptotagmin-like 1 [Source:MGI Symbol;Acc:MGI:1933365]	319.494	-0.653706	4.88989e-19	381.391	403.697	430.843	417.544	379.951	250.409	250.124	255.046	269.583	252.577
ENSMUSG00000074102	Rbm15b	RNA binding motif protein 15B [Source:MGI Symbol;Acc:MGI:1923598]	3078.04	0.237623	5.59676e-19	2782.45	2755.94	2790.69	2665.71	2767.13	3236.91	3275.13	3213.59	3217.02	3276.24
ENSMUSG00000030096	Slc6a6	solute carrier family 6 (neurotransmitter transporter, taurine), member 6 [Source:MGI Symbol;Acc:MGI:98488]	4548.37	-0.236399	5.7267e-19	4847.39	4761.71	4869.02	4587.35	4961.99	4068.23	4166.6	4087.12	3963.34	4110.29
ENSMUSG00000020719	Ddx5	DEAD (Asp-Glu-Ala-Asp) box polypeptide 5 [Source:MGI Symbol;Acc:MGI:105037]	29660.9	0.160995	5.9427e-19	28869	28780.1	29021.9	29458.9	28590.6	32478.7	31166.1	32317.6	32899.5	32929.6
ENSMUSG00000022200	Golph3	golgi phosphoprotein 3 [Source:MGI Symbol;Acc:MGI:1913879]	3821.43	0.267712	6.04886e-19	3302.71	3492.35	3372.08	3228.69	3148.03	3939.35	4059.71	3885.21	3939.69	4078.49
ENSMUSG00000068154	Insm1	insulinoma-associated 1 [Source:MGI Symbol;Acc:MGI:1859980]	4509.25	0.358598	6.16401e-19	3839.07	4099.48	3730.71	3508.3	3483.67	4650.07	4838.94	4860.76	4535.61	5033.38
ENSMUSG00000022261	Sdc2	syndecan 2 [Source:MGI Symbol;Acc:MGI:1349165]	1188.72	0.389232	6.28198e-19	872.471	985.401	980.413	959.881	960.719	1239.16	1263.45	1274.17	1200.35	1253.8
ENSMUSG00000024335	Brd2	bromodomain containing 2 [Source:MGI Symbol;Acc:MGI:99495]	5906.4	0.238885	6.29296e-19	5535.71	5629.5	5312.1	5334.24	5209.94	6520.77	6495.75	6462.24	6232.56	6179.06
ENSMUSG00000039577	Nphp4	nephronophthisis 4 (juvenile) homolog (human) [Source:MGI Symbol;Acc:MGI:2384210]	1317.16	0.367831	7.49071e-19	1202.54	1183.54	1260.71	1114.7	1175.68	1547.57	1645.05	1459.08	1527.64	1473.67
ENSMUSG00000055632	Hmcn2	hemicentin 2 [Source:MGI Symbol;Acc:MGI:2677838]	5406.17	-0.527801	7.71925e-19	6768.44	6614.9	6539.76	6264.09	6935.28	4236.71	4795.12	4739.61	4076.85	5127.87
ENSMUSG00000046442	Ppm1e	protein phosphatase 1E (PP2C domain containing) [Source:MGI Symbol;Acc:MGI:2444096]	861.093	0.428597	8.27998e-19	710.455	768.189	761.32	708.417	772.158	1016.37	990.877	994.681	929.824	1070.27
ENSMUSG00000037071	Scd1	stearoyl-Coenzyme A desaturase 1 [Source:MGI Symbol;Acc:MGI:98239]	5821.21	-0.250041	8.50523e-19	6342.77	5996.11	6164	5881.26	6138.61	5304.63	5247.27	5148.75	4985.86	4979.77
ENSMUSG00000041000	Trim62	tripartite motif-containing 62 [Source:MGI Symbol;Acc:MGI:1914775]	953.076	0.464191	8.55522e-19	868.445	787.261	709.912	791.925	816.47	1071.61	1229.24	1083.95	1039.55	1073
ENSMUSG00000025076	Casp7	caspase 7 [Source:MGI Symbol;Acc:MGI:109383]	383.145	0.597035	8.83574e-19	334.095	305.156	346.388	345.294	346.01	552.374	485.284	510.093	500.383	487.892
ENSMUSG00000009035	Tmem184b	transmembrane protein 184b [Source:MGI Symbol;Acc:MGI:2445179]	1755.87	-0.320001	8.90516e-19	1861.67	1946.43	1883.72	1779.02	1928.04	1497.85	1536.02	1516.46	1524.8	1454.59
ENSMUSG00000054708	Ankrd24	ankyrin repeat domain 24 [Source:MGI Symbol;Acc:MGI:1890394]	1582.35	-0.348035	9.26166e-19	1762.05	1701.67	1772.33	1720.84	1808.3	1266.78	1397.06	1486.71	1318.59	1423.7
ENSMUSG00000036948	BC037034	cDNA sequence BC037034 [Source:MGI Symbol;Acc:MGI:2385896]	1114.51	0.368536	9.96515e-19	944.925	993.878	993.877	967.387	963.547	1213.38	1251.69	1308.18	1272.24	1232.9
ENSMUSG00000073433	Arhgdig	Rho GDP dissociation inhibitor (GDI) gamma [Source:MGI Symbol;Acc:MGI:108430]	240.731	-0.779096	1.0434e-18	324.032	312.573	269.277	294.626	322.439	164.792	193.472	157.279	183.505	189.887
ENSMUSG00000023022	Lima1	LIM domain and actin binding 1 [Source:MGI Symbol;Acc:MGI:1920992]	711.932	-0.46761	1.14419e-18	934.862	915.469	838.431	872.619	877.752	674.817	676.618	658.87	601.595	603.278
ENSMUSG00000027651	Rprd1b	regulation of nuclear pre-mRNA domain containing 1B [Source:MGI Symbol;Acc:MGI:1917720]	1692.28	-0.352121	1.22905e-18	1891.86	1698.49	1818.84	1718.03	1805.47	1379.09	1523.19	1378.31	1342.24	1379.18
ENSMUSG00000026854	Usp20	ubiquitin specific peptidase 20 [Source:MGI Symbol;Acc:MGI:1921520]	1192.38	-0.361756	1.32396e-18	1381.66	1346.71	1326.8	1439.35	1303.9	1010.84	1130.9	1043.57	1052.79	1059.37
ENSMUSG00000028843	Sh3bgrl3	SH3 domain binding glutamic acid-rich protein-like 3 [Source:MGI Symbol;Acc:MGI:1920973]	2959.73	-0.251192	1.4217e-18	3355.04	3419.24	3458.99	3510.18	3387.5	2822.63	2967.29	2866.08	2969.19	2772.9
ENSMUSG00000021700	Rab3c	RAB3C, member RAS oncogene family [Source:MGI Symbol;Acc:MGI:1914545]	785.887	0.43828	1.52712e-18	562.527	554.156	536.106	528.263	526.085	775.165	739.684	723.694	742.535	685.957
ENSMUSG00000037169	Mycn	v-myc avian myelocytomatosis viral related oncogene, neuroblastoma derived [Source:MGI Symbol;Acc:MGI:97357]	392.117	0.609675	1.5704e-18	266.672	317.871	294.981	252.403	268.7	416.122	417.943	420.827	417.144	457.002
ENSMUSG00000034724	Cnot6l	CCR4-NOT transcription complex, subunit 6-like [Source:MGI Symbol;Acc:MGI:2443154]	4239.86	0.401268	1.57681e-18	3536.17	3318.58	3476.12	3341.29	3484.61	4879.3	4008.4	4470.75	4469.4	4820.78
ENSMUSG00000026450	Chit1	chitinase 1 (chitotriosidase) [Source:MGI Symbol;Acc:MGI:1919134]	20.7567	-3.4012	1.67625e-18	65.4101	49.7998	40.3916	53.4831	49.0259	4.60312	10.6891	1.06269	5.67543	2.72566
ENSMUSG00000005268	Prlr	prolactin receptor [Source:MGI Symbol;Acc:MGI:97763]	26.664	2.94213	1.82238e-18	8.05048	4.23828	4.89595	6.5681	11.3137	70.888	40.6185	49.9466	48.2411	63.5986
ENSMUSG00000031530	Dusp4	dual specificity phosphatase 4 [Source:MGI Symbol;Acc:MGI:2442191]	2064.56	-0.2981	1.83369e-18	2066.96	2176.36	2006.11	1951.66	2020.43	1633.19	1653.6	1609.98	1661.95	1748.05
ENSMUSG00000015222	Map2	microtubule-associated protein 2 [Source:MGI Symbol;Acc:MGI:97175]	4111.29	0.343301	2.04755e-18	3352.02	3409.7	3539.77	3339.41	3407.3	4622.45	3861.96	4486.69	4223.46	4420.11
ENSMUSG00000021062	Rab15	RAB15, member RAS oncogene family [Source:MGI Symbol;Acc:MGI:1916865]	3384.13	0.235984	2.12679e-18	2863.96	2990.11	2949.81	3051.35	3032.06	3460.62	3662.08	3492.01	3496.06	3436.14
ENSMUSG00000026944	Abca2	ATP-binding cassette, sub-family A (ABC1), member 2 [Source:MGI Symbol;Acc:MGI:99606]	4192.49	-0.292194	2.34373e-18	4743.74	4699.2	4470	4396.87	4797.94	3831.63	3912.2	3854.39	3532.95	3748.69
ENSMUSG00000042046	Dstyk	dual serine/threonine and tyrosine protein kinase [Source:MGI Symbol;Acc:MGI:1925064]	906.772	0.393711	2.45236e-18	790.96	789.38	837.207	792.864	789.128	1017.29	1065.7	1125.39	1010.23	1035.75
ENSMUSG00000011751	Sptbn4	spectrin beta, non-erythrocytic 4 [Source:MGI Symbol;Acc:MGI:1890574]	851.013	-0.467536	2.53656e-18	1081.78	1035.2	1018.36	978.647	940.92	658.246	798.474	760.889	688.618	752.281
ENSMUSG00000066877	Nck2	non-catalytic region of tyrosine kinase adaptor protein 2 [Source:MGI Symbol;Acc:MGI:1306821]	596.436	-0.46383	2.60296e-18	712.467	666.47	713.584	679.329	712.761	533.041	507.731	505.842	472.952	506.063
ENSMUSG00000023224	Serping1	serine (or cysteine) peptidase inhibitor, clade G, member 1 [Source:MGI Symbol;Acc:MGI:894696]	24.4913	2.91822	2.66498e-18	8.05048	8.47657	13.4639	2.8149	5.65683	52.4755	68.4101	39.3197	56.7543	64.5072
ENSMUSG00000062937	Mtap	methylthioadenosine phosphorylase [Source:MGI Symbol;Acc:MGI:1914152]	898.404	-0.436598	2.69761e-18	1019.39	1050.03	1008.56	1033.07	1023.89	661.007	813.439	772.578	805.911	746.83
ENSMUSG00000030584	Dpf1	D4, zinc and double PHD fingers family 1 [Source:MGI Symbol;Acc:MGI:1352748]	224.192	-0.922632	2.87373e-18	304.912	305.156	287.637	246.773	255.5	138.093	145.371	171.094	169.317	115.386
ENSMUSG00000018339	Gpx3	glutathione peroxidase 3 [Source:MGI Symbol;Acc:MGI:105102]	890.657	0.478949	2.92686e-18	558.502	518.13	552.018	547.967	491.202	743.864	732.202	778.954	794.56	667.786
ENSMUSG00000015189	Casd1	CAS1 domain containing 1 [Source:MGI Symbol;Acc:MGI:2384865]	415.573	0.566673	3.01236e-18	289.817	300.918	318.237	298.379	300.755	460.312	433.976	411.262	469.169	452.459
ENSMUSG00000028793	Rnf19b	ring finger protein 19B [Source:MGI Symbol;Acc:MGI:1922484]	1407.58	0.32249	3.07421e-18	1263.93	1275.72	1209.3	1201.02	1206.79	1508.9	1555.26	1539.84	1595.74	1500.02
ENSMUSG00000025935	Tram1	translocating chain-associating membrane protein 1 [Source:MGI Symbol;Acc:MGI:1919515]	3312.48	0.298674	3.18173e-18	2907.23	2913.82	3006.11	2864.63	2977.38	3691.7	3667.42	3300.73	3598.22	3772.31
ENSMUSG00000050914	Ankrd37	ankyrin repeat domain 37 [Source:MGI Symbol;Acc:MGI:3603344]	2071.91	-0.382788	3.18475e-18	2650.62	2368.14	2565.48	2446.15	2373.98	1845.85	1887.69	1878.84	1963.7	1933.4
ENSMUSG00000075229	Ccdc58	coiled-coil domain containing 58 [Source:MGI Symbol;Acc:MGI:2146423]	798.826	-0.414583	3.24141e-18	988.196	943.018	948.59	961.758	918.293	722.689	701.203	686.5	761.453	696.859
ENSMUSG00000028649	Macf1	microtubule-actin crosslinking factor 1 [Source:MGI Symbol;Acc:MGI:108559]	5798.77	0.336015	3.31577e-18	5258.98	5314.81	5241.11	4713.08	5190.14	6677.28	6804.67	6523.88	6108.65	6344.42
ENSMUSG00000029438	Bcl7a	B cell CLL/lymphoma 7A [Source:MGI Symbol;Acc:MGI:1924295]	1457.57	0.35679	3.32524e-18	1306.19	1236.52	1206.85	1307.99	1256.76	1537.44	1658.94	1697.12	1539.93	1665.38
ENSMUSG00000020044	Timp3	tissue inhibitor of metalloproteinase 3 [Source:MGI Symbol;Acc:MGI:98754]	659.63	0.483852	3.36473e-18	519.256	561.573	593.633	527.325	553.427	817.513	761.062	764.077	709.428	792.257
ENSMUSG00000038545	Cul7	cullin 7 [Source:MGI Symbol;Acc:MGI:1913765]	524.725	0.595025	3.36473e-18	405.543	420.65	440.635	441.939	418.606	660.087	697.997	621.676	592.136	641.438
ENSMUSG00000040258	Nxph4	neurexophilin 4 [Source:MGI Symbol;Acc:MGI:1336197]	410.693	0.610183	3.49883e-18	312.962	323.169	347.612	308.701	311.126	486.089	540.867	494.153	479.574	445.19
ENSMUSG00000006057	Atp5g1	ATP synthase, H+ transporting, mitochondrial F0 complex, subunit C1 (subunit 9) [Source:MGI Symbol;Acc:MGI:107653]	4912.45	-0.283981	3.50092e-18	5343.51	5414.41	5215.41	5687.97	5348.54	4434.64	4673.26	4286.91	4478.86	4320.16
ENSMUSG00000033161	Atp1a1	ATPase, Na+/K+ transporting, alpha 1 polypeptide [Source:MGI Symbol;Acc:MGI:88105]	17843.1	0.151964	3.56845e-18	17167.6	17230.7	16963.2	16815.3	16948.8	18670.2	19502.2	18810.7	18693	18912.4
ENSMUSG00000022387	Brd1	bromodomain containing 1 [Source:MGI Symbol;Acc:MGI:1924161]	1798.45	0.33842	3.68478e-18	1548.71	1710.15	1593.63	1515.35	1698.94	2064.96	2104.68	1995.74	1959.91	2073.32
ENSMUSG00000040722	Scamp5	secretory carrier membrane protein 5 [Source:MGI Symbol;Acc:MGI:1928948]	2433.36	0.264472	3.72829e-18	2079.04	2155.17	2094.24	2117.74	2071.34	2447.94	2624.17	2517.52	2503.81	2543.95
ENSMUSG00000066894	Vsig10	V-set and immunoglobulin domain containing 10 [Source:MGI Symbol;Acc:MGI:2448533]	474.117	0.53053	3.80065e-18	384.41	349.658	370.868	367.814	370.523	498.057	570.797	524.971	538.22	533.32
ENSMUSG00000024177	Nme4	NME/NM23 nucleoside diphosphate kinase 4 [Source:MGI Symbol;Acc:MGI:1931148]	280.734	-0.759963	3.82584e-18	351.202	363.433	343.94	377.197	296.984	201.616	190.266	200.849	203.369	225.321
ENSMUSG00000029267	Mtf2	metal response element binding transcription factor 2 [Source:MGI Symbol;Acc:MGI:105050]	640.773	0.479486	3.85571e-18	497.117	499.058	547.122	545.152	580.768	788.053	702.272	742.823	716.05	771.361
ENSMUSG00000031393	Mecp2	methyl CpG binding protein 2 [Source:MGI Symbol;Acc:MGI:99918]	2361.8	0.294763	3.93639e-18	2029.73	2030.14	2177.47	2090.53	2044.95	2524.35	2677.61	2579.16	2467.86	2473.99
ENSMUSG00000083773	Gm13394	predicted gene 13394 [Source:MGI Symbol;Acc:MGI:3651848]	4665.74	-0.305001	4.00781e-18	5084.88	4995.88	5214.18	5467.47	5051.55	4381.25	4190.12	4080.74	4131.71	4110.29
ENSMUSG00000020430	Pes1	pescadillo ribosomal biogenesis factor 1 [Source:MGI Symbol;Acc:MGI:1890613]	3605.94	-0.252003	4.17822e-18	4003.1	3862.14	3985.3	4120.08	4115.35	3360.27	3475.02	3249.72	3462.01	3326.21
ENSMUSG00000062397	Zfp706	zinc finger protein 706 [Source:MGI Symbol;Acc:MGI:1915286]	2488.59	0.269559	4.36441e-18	2203.82	2183.78	2129.74	2144.95	2208.99	2590.63	2677.61	2478.2	2727.04	2632.07
ENSMUSG00000016477	E2f3	E2F transcription factor 3 [Source:MGI Symbol;Acc:MGI:1096340]	766.335	0.473123	4.45238e-18	640.013	627.266	599.753	610.833	554.37	831.323	836.955	850.155	856.043	833.142
ENSMUSG00000029869	Ephb6	Eph receptor B6 [Source:MGI Symbol;Acc:MGI:1096338]	449.626	0.603997	4.70057e-18	328.057	331.646	302.325	295.565	312.069	458.47	520.558	492.027	482.411	436.105
ENSMUSG00000038648	Creb3l2	cAMP responsive element binding protein 3-like 2 [Source:MGI Symbol;Acc:MGI:2442695]	2942.71	-0.267566	4.87397e-18	3282.58	3360.96	3266.82	3202.42	3395.99	2762.79	2779.16	2819.33	2665.56	2692.95
ENSMUSG00000035764	Fbxo45	F-box protein 45 [Source:MGI Symbol;Acc:MGI:2447775]	1454.68	-0.332637	5.13562e-18	1366.57	1426.18	1446.75	1373.67	1374.61	1119.48	1072.11	1077.57	1078.33	1190.2
ENSMUSG00000021048	Mthfd1	methylenetetrahydrofolate dehydrogenase (NADP+ dependent), methenyltetrahydrofolate cyclohydrolase, formyltetrahydrofolate synthase [Source:MGI Symbol;Acc:MGI:1342005]	3146.74	-0.244858	5.20926e-18	3461.71	3453.14	3441.85	3466.08	3486.49	2847.49	3139.38	2868.21	2901.09	2861.94
ENSMUSG00000085208	Brip1os	BRCA1 interacting protein C-terminal helicase 1, opposite strand [Source:MGI Symbol;Acc:MGI:1921288]	2472.85	0.258823	5.28353e-18	2073	2072.52	2015.91	2100.85	2007.23	2434.13	2507.66	2449.51	2467.86	2434.92
ENSMUSG00000037331	Larp1	La ribonucleoprotein domain family, member 1 [Source:MGI Symbol;Acc:MGI:1890165]	10451.4	0.223054	6.01686e-18	9588.12	9526.6	9506.7	9022.69	9276.26	10983	11418.1	11187	10462.6	10715.5
ENSMUSG00000059208	Hnrnpm	heterogeneous nuclear ribonucleoprotein M [Source:MGI Symbol;Acc:MGI:1926465]	5394.57	0.198913	6.12398e-18	5120.1	5062.63	5234.99	5201.94	4906.36	5879.1	5794.55	5838.44	5946.9	5826.54
ENSMUSG00000059042	Klk1b9	kallikrein 1-related peptidase b9 [Source:MGI Symbol;Acc:MGI:95293]	167.575	-0.892916	6.12953e-18	250.571	215.093	230.109	262.724	229.102	144.538	107.96	133.899	115.4	137.191
ENSMUSG00000061306	Slc38a10	solute carrier family 38, member 10 [Source:MGI Symbol;Acc:MGI:1919305]	7241.3	0.204746	6.333e-18	6576.24	6476.1	6488.35	6567.16	6678.83	7452.44	7803.02	7607.82	7504.81	7434.68
ENSMUSG00000003469	Phyhip	phytanoyl-CoA hydroxylase interacting protein [Source:MGI Symbol;Acc:MGI:1860417]	993.301	-0.449104	6.85907e-18	1106.94	1229.1	1146.88	1252.63	1156.82	869.068	928.881	904.352	833.342	787.715
ENSMUSG00000031586	Rbpms	RNA binding protein gene with multiple splicing [Source:MGI Symbol;Acc:MGI:1334446]	28.34	-2.52113	7.0054e-18	49.3092	73.1104	53.8554	45.9767	52.7971	8.28561	11.758	6.37616	11.3509	9.99407
ENSMUSG00000035901	Dennd5a	DENN/MADD domain containing 5A [Source:MGI Symbol;Acc:MGI:1201681]	2547.16	0.347517	7.79903e-18	2095.14	2323.64	2035.49	2078.33	2334.39	2763.71	2871.09	2738.56	2832.98	2631.17
ENSMUSG00000022799	Arhgap31	Rho GTPase activating protein 31 [Source:MGI Symbol;Acc:MGI:1333857]	532.074	-0.637564	7.92381e-18	618.881	593.36	613.217	510.435	531.742	380.217	399.771	379.382	302.689	379.775
ENSMUSG00000031337	Mtm1	X-linked myotubular myopathy gene 1 [Source:MGI Symbol;Acc:MGI:1099452]	286.754	-0.705204	9.01522e-18	383.404	370.85	318.237	358.431	351.666	249.489	199.886	202.974	210.937	228.955
ENSMUSG00000055761	Nkain3	Na+/K+ transporting ATPase interacting 3 [Source:MGI Symbol;Acc:MGI:2444830]	45.8174	1.70419	9.19686e-18	20.1262	21.1914	23.2557	23.4575	23.5701	78.253	59.8588	80.7647	69.051	75.4098
ENSMUSG00000023905	Tnfrsf12a	tumor necrosis factor receptor superfamily, member 12a [Source:MGI Symbol;Acc:MGI:1351484]	475.908	-0.584914	9.31971e-18	625.925	583.824	556.914	551.72	516.657	349.837	389.082	367.692	419.036	364.329
ENSMUSG00000035342	Lzts2	leucine zipper, putative tumor suppressor 2 [Source:MGI Symbol;Acc:MGI:2385095]	1831.09	0.313322	9.31971e-18	1601.04	1686.84	1708.69	1653.28	1626.34	1978.42	2164.54	2139.2	1954.24	2048.78
ENSMUSG00000030695	Aldoa	aldolase A, fructose-bisphosphate [Source:MGI Symbol;Acc:MGI:87994]	58002.9	-0.319157	9.40358e-18	66485.9	61586.5	63160.2	67274.2	65628.7	51657.1	52689.7	50287.7	52346.3	52830.5
ENSMUSG00000013846	St3gal1	ST3 beta-galactoside alpha-2,3-sialyltransferase 1 [Source:MGI Symbol;Acc:MGI:98304]	168.468	-1.13958	9.69452e-18	194.218	158.936	199.51	161.388	183.847	90.2211	72.6857	99.8932	81.3478	63.5986
ENSMUSG00000078252	Krtap17-1	keratin associated protein 17-1 [Source:MGI Symbol;Acc:MGI:1925164]	21.5554	4.85643	9.96038e-18	1.00631	2.11914	2.44797	0	2.82842	45.1105	44.8941	55.2601	46.3493	46.3361
ENSMUSG00000026622	Nek2	NIMA (never in mitosis gene a)-related expressed kinase 2 [Source:MGI Symbol;Acc:MGI:109359]	2068.62	-0.273204	1.00503e-17	2254.13	2163.64	2274.17	2214.39	2210.88	1822.83	1909.07	1840.59	1888.03	1741.69
ENSMUSG00000002043	Trappc6a	trafficking protein particle complex 6A [Source:MGI Symbol;Acc:MGI:1914341]	571.739	-0.47157	1.01663e-17	743.663	753.355	749.08	824.766	699.562	554.215	570.797	532.41	553.354	510.606
ENSMUSG00000019944	Rhobtb1	Rho-related BTB domain containing 1 [Source:MGI Symbol;Acc:MGI:1916538]	462.46	0.519723	1.18454e-17	438.751	369.79	413.707	396.901	400.692	549.612	585.761	567.478	603.487	588.742
ENSMUSG00000024777	Ppp2r5b	protein phosphatase 2, regulatory subunit B', beta [Source:MGI Symbol;Acc:MGI:2388480]	2513.59	-0.288542	1.21361e-17	2921.32	2740.05	2818.84	2761.42	2729.42	2188.32	2462.76	2325.17	2269.22	2201.42
ENSMUSG00000056214	Pard6g	par-6 family cell polarity regulator gamma [Source:MGI Symbol;Acc:MGI:2135606]	1831.21	0.299882	1.23646e-17	1609.09	1721.8	1566.7	1629.83	1594.28	1956.32	2098.27	1998.93	1991.13	1961.56
ENSMUSG00000026269	Rnpepl1	arginyl aminopeptidase (aminopeptidase B)-like 1 [Source:MGI Symbol;Acc:MGI:1914170]	2249.81	0.288108	1.30158e-17	2014.63	2039.67	2006.11	1979.81	2060.97	2337.46	2622.03	2435.69	2503.81	2442.19
ENSMUSG00000038502	Ptov1	prostate tumor over expressed gene 1 [Source:MGI Symbol;Acc:MGI:1933946]	2379.95	0.353653	1.30655e-17	2102.18	2092.65	2107.7	1933.84	2057.2	2470.03	2850.78	2634.42	2661.77	2536.68
ENSMUSG00000031684	Slc10a7	solute carrier family 10 (sodium/bile acid cotransporter family), member 7 [Source:MGI Symbol;Acc:MGI:1924025]	1377.84	0.326538	1.37069e-17	1116	1194.14	1212.97	1148.48	1204.91	1458.27	1523.19	1461.2	1477.5	1446.41
ENSMUSG00000020923	Ubtf	upstream binding transcription factor, RNA polymerase I [Source:MGI Symbol;Acc:MGI:98512]	5881.73	0.196751	1.60203e-17	5368.66	5373.09	5669.51	5561.3	5497.5	6150.68	6477.58	6275.21	6444.45	6135.45
ENSMUSG00000014158	Trpv4	transient receptor potential cation channel, subfamily V, member 4 [Source:MGI Symbol;Acc:MGI:1926945]	33.643	-2.01808	1.72704e-17	56.3534	64.6338	72.2152	64.7427	65.9964	17.4918	9.62017	15.9404	18.9181	17.2625
ENSMUSG00000024038	Ndufv3	NADH dehydrogenase (ubiquinone) flavoprotein 3 [Source:MGI Symbol;Acc:MGI:1890894]	2195.43	-0.378257	1.77339e-17	2614.39	2460.32	2613.21	2678.85	2619.11	2048.39	1972.13	1954.29	1987.35	2027.89
ENSMUSG00000022437	Samm50	SAMM50 sorting and assembly machinery component [Source:MGI Symbol;Acc:MGI:1915903]	2275.69	-0.252236	1.78645e-17	2489.61	2400.99	2354.95	2507.14	2400.38	2020.77	2074.75	2081.82	2069.64	1969.74
ENSMUSG00000104346	Pcdhga3	protocadherin gamma subfamily A, 3 [Source:MGI Symbol;Acc:MGI:1935215]	1059.2	0.377994	1.83202e-17	880.521	902.755	897.182	882.94	877.752	1211.54	1164.04	1124.33	1096.3	1171.12
ENSMUSG00000025144	Cenpx	centromere protein X [Source:MGI Symbol;Acc:MGI:894324]	1533.86	-0.364068	1.849e-17	1705.7	1806.57	1793.14	1874.72	1771.53	1341.35	1439.82	1386.82	1371.56	1418.25
ENSMUSG00000063239	Grm4	glutamate receptor, metabotropic 4 [Source:MGI Symbol;Acc:MGI:1351341]	980.642	-0.399999	1.91088e-17	1014.36	1053.21	988.981	1035.88	1077.63	719.007	865.815	784.268	788.884	769.543
ENSMUSG00000044894	Uqcrq	ubiquinol-cytochrome c reductase, complex III subunit VII [Source:MGI Symbol;Acc:MGI:107807]	5262.64	-0.304944	1.92193e-17	5952.32	6139.16	6089.33	6231.25	5918.93	4626.13	5297.51	4995.72	4861.95	4779.89
ENSMUSG00000043279	Trim56	tripartite motif-containing 56 [Source:MGI Symbol;Acc:MGI:2685298]	1453.56	0.409702	1.93844e-17	1385.69	1492.94	1369.64	1216.98	1393.47	1958.17	1898.38	1757.7	1695.06	1796.21
ENSMUSG00000040363	Bcor	BCL6 interacting corepressor [Source:MGI Symbol;Acc:MGI:1918708]	1791.13	0.283005	1.98764e-17	1564.81	1591.48	1563.03	1576.34	1540.54	1972.9	1915.48	1919.22	1831.27	1895.24
ENSMUSG00000027864	Ptgfrn	prostaglandin F2 receptor negative regulator [Source:MGI Symbol;Acc:MGI:1277114]	106.21	-1.08211	2.01064e-17	142.896	152.578	184.822	146.375	159.334	63.523	83.3748	82.8901	70.9428	70.8671
ENSMUSG00000041669	Prima1	proline rich membrane anchor 1 [Source:MGI Symbol;Acc:MGI:1926097]	79.9715	-1.32001	2.10072e-17	107.675	113.374	96.6949	119.164	109.365	45.1105	32.0672	46.7585	50.1329	44.519
ENSMUSG00000038886	Man2a2	mannosidase 2, alpha 2 [Source:MGI Symbol;Acc:MGI:2150656]	1437.82	0.33024	2.54428e-17	1358.52	1277.84	1299.87	1225.42	1301.07	1589	1666.43	1705.62	1575.88	1591.78
ENSMUSG00000035247	Hectd1	HECT domain E3 ubiquitin protein ligase 1 [Source:MGI Symbol;Acc:MGI:2384768]	4412.33	0.239951	2.64397e-17	3913.54	3981.87	3906.97	3756.95	3989.01	4738.45	4654.02	4635.47	4507.23	4549.12
ENSMUSG00000022557	Bop1	block of proliferation 1 [Source:MGI Symbol;Acc:MGI:1334460]	3370.41	-0.304631	2.72353e-17	3593.53	3733.93	3619.33	3734.43	3590.2	2760.03	3207.79	2996.8	2942.71	2896.46
ENSMUSG00000008668	Rps18	ribosomal protein S18 [Source:MGI Symbol;Acc:MGI:98146]	4480.44	-0.242095	2.77698e-17	4940.98	4964.09	5072.2	5323.91	5020.44	4295.63	4130.26	4292.22	4407.91	4282.91
ENSMUSG00000052727	Map1b	microtubule-associated protein 1B [Source:MGI Symbol;Acc:MGI:1306778]	20005.1	0.319391	2.78251e-17	17673.8	18382.5	17767.4	16325.5	17528.6	22271.7	22262.1	22440.9	20242.4	22182.3
ENSMUSG00000028926	Cdk14	cyclin-dependent kinase 14 [Source:MGI Symbol;Acc:MGI:894318]	1440.34	0.329517	2.80791e-17	1277.01	1237.58	1198.28	1140.97	1170.96	1514.43	1583.05	1435.7	1533.31	1500.02
ENSMUSG00000058806	Col13a1	collagen, type XIII, alpha 1 [Source:MGI Symbol;Acc:MGI:1277201]	118.461	-1.0333	2.84134e-17	172.079	171.651	199.51	195.166	198.932	92.0623	80.1681	80.7647	116.346	87.221
ENSMUSG00000046157	Tmem229b	transmembrane protein 229B [Source:MGI Symbol;Acc:MGI:2444389]	1023.79	0.39912	2.86087e-17	875.49	827.525	823.743	790.049	890.951	1122.24	1174.73	1052.07	1077.39	1124.79
ENSMUSG00000063296	Tmem117	transmembrane protein 117 [Source:MGI Symbol;Acc:MGI:2444580]	98.8546	1.21868	2.90113e-17	43.2713	46.6211	44.0635	48.7916	64.1108	114.157	132.545	96.7051	116.346	118.112
ENSMUSG00000087148	1700030C14Rik	RIKEN cDNA 1700030C14 gene [Source:MGI Symbol;Acc:MGI:1922912]	69.6958	-1.30527	2.94906e-17	102.644	113.374	89.351	97.5832	100.88	38.6662	41.6874	43.5704	35.9444	44.519
ENSMUSG00000039633	Lonrf1	LON peptidase N-terminal domain and ring finger 1 [Source:MGI Symbol;Acc:MGI:3609241]	506.899	0.490951	3.03559e-17	394.473	417.471	419.827	425.988	455.375	615.897	591.106	614.237	577.948	574.205
ENSMUSG00000034998	Foxn2	forkhead box N2 [Source:MGI Symbol;Acc:MGI:1347478]	581.115	0.515343	3.06738e-17	469.947	471.509	407.588	475.718	524.2	665.611	661.654	714.13	645.107	683.231
ENSMUSG00000020257	Wdr82	WD repeat domain containing 82 [Source:MGI Symbol;Acc:MGI:1924555]	2927.78	0.22155	3.20175e-17	2691.88	2559.92	2603.42	2611.29	2543.69	3001.23	3109.45	3024.43	3003.25	3034.56
ENSMUSG00000030403	Vasp	vasodilator-stimulated phosphoprotein [Source:MGI Symbol;Acc:MGI:109268]	5016.53	0.251506	3.25366e-17	4784	4845.42	4773.55	5013.34	4694.23	5589.1	5917.47	5940.46	5591.24	5676.63
ENSMUSG00000002997	Prkar2b	protein kinase, cAMP dependent regulatory, type II beta [Source:MGI Symbol;Acc:MGI:97760]	942.605	-0.43451	3.25366e-17	1178.39	1141.16	1134.64	1101.56	1065.37	858.021	805.956	814.023	851.314	825.874
ENSMUSG00000026072	Il1r1	interleukin 1 receptor, type I [Source:MGI Symbol;Acc:MGI:96545]	144.539	0.931425	3.49691e-17	98.6184	98.5401	113.831	87.2619	105.594	214.505	176.37	195.536	195.802	174.442
ENSMUSG00000008206	Cers4	ceramide synthase 4 [Source:MGI Symbol;Acc:MGI:1914510]	451.648	-0.594006	3.61205e-17	503.155	501.177	571.602	509.497	515.715	324.98	297.156	398.51	378.362	322.536
ENSMUSG00000002107	Celf2	CUGBP, Elav-like family member 2 [Source:MGI Symbol;Acc:MGI:1338822]	1594.6	0.398713	3.61591e-17	1283.05	1335.06	1353.73	1223.54	1422.69	1728.01	1771.18	1634.42	1696.01	1888.88
ENSMUSG00000052798	Nup107	nucleoporin 107 [Source:MGI Symbol;Acc:MGI:2143854]	2335.16	-0.258364	3.65225e-17	2522.82	2604.43	2529.98	2578.45	2509.75	2201.21	2104.68	2024.43	2210.58	2107.84
ENSMUSG00000030751	Psma1	proteasome (prosome, macropain) subunit, alpha type 1 [Source:MGI Symbol;Acc:MGI:1347005]	3576.38	-0.225625	3.80584e-17	3931.65	3880.15	3966.94	4035.63	3942.81	3435.77	3182.14	3342.17	3507.41	3419.79
ENSMUSG00000040952	Rps19	ribosomal protein S19 [Source:MGI Symbol;Acc:MGI:1333780]	4538.85	-0.257985	3.97938e-17	4987.27	4946.08	4998.76	5327.67	5093.98	4138.2	4276.7	4344.29	4345.48	4109.38
ENSMUSG00000039716	Dock3	dedicator of cyto-kinesis 3 [Source:MGI Symbol;Acc:MGI:2429763]	2203.6	0.354204	4.01941e-17	1918.03	1819.28	1733.16	1714.27	1898.81	2338.38	2416.8	2353.87	2152.88	2357.69
ENSMUSG00000022964	Tmem50b	transmembrane protein 50B [Source:MGI Symbol;Acc:MGI:1925225]	1034.56	0.355682	4.22324e-17	921.78	848.716	884.942	952.375	912.636	1143.41	1176.87	1144.52	1152.11	1174.76
ENSMUSG00000041794	Myrip	myosin VIIA and Rab interacting protein [Source:MGI Symbol;Acc:MGI:2384407]	595.934	0.470193	4.23938e-17	454.852	492.701	462.667	439.124	445.947	613.135	660.585	651.431	604.433	648.706
ENSMUSG00000028367	Txn1	thioredoxin 1 [Source:MGI Symbol;Acc:MGI:98874]	4084.21	-0.21434	4.32677e-17	4166.12	4274.31	4221.53	4499.15	4224.71	3760.75	3637.49	3603.59	3747.67	3684.18
ENSMUSG00000018411	Mapt	microtubule-associated protein tau [Source:MGI Symbol;Acc:MGI:97180]	4144.96	-0.270918	4.67422e-17	4535.44	4243.58	4268.04	4080.67	4152.12	3596.87	3546.64	3649.29	3358.91	3485.21
ENSMUSG00000042367	Gjb3	gap junction protein, beta 3 [Source:MGI Symbol;Acc:MGI:95721]	56.2228	-1.46853	4.71569e-17	88.5553	96.421	93.023	94.7683	98.9946	24.8568	44.8941	38.257	30.2689	33.6164
ENSMUSG00000040209	Zfp704	zinc finger protein 704 [Source:MGI Symbol;Acc:MGI:2180715]	3460.57	0.309555	4.72102e-17	3068.24	3119.38	2911.86	2775.49	2901.01	3805.86	3679.18	3654.6	3450.66	3716.89
ENSMUSG00000022351	Sqle	squalene epoxidase [Source:MGI Symbol;Acc:MGI:109296]	6116.24	-0.176779	5.04102e-17	6164.65	6230.28	6183.58	6111.15	6046.21	5404.98	5551.91	5239.08	5541.11	5444.95
ENSMUSG00000026918	Brd3	bromodomain containing 3 [Source:MGI Symbol;Acc:MGI:1914632]	3683.19	0.266747	5.05275e-17	3313.78	3230.63	3270.49	3115.16	3285.68	3823.35	4071.47	3967.04	3711.73	3938.57
ENSMUSG00000026987	Baz2b	bromodomain adjacent to zinc finger domain, 2B [Source:MGI Symbol;Acc:MGI:2442782]	3149.19	0.250295	5.55135e-17	2987.73	2852.37	2993.87	2922.8	2904.78	3573.86	3508.15	3629.1	3340.93	3388.9
ENSMUSG00000000538	Tom1l2	target of myb1-like 2 (chicken) [Source:MGI Symbol;Acc:MGI:2443306]	2229.87	-0.300923	5.83978e-17	2406.09	2255.83	2399.01	2327.92	2415.47	1921.34	2086.51	1893.72	1855.86	1831.64
ENSMUSG00000051599	Pcdhb2	protocadherin beta 2 [Source:MGI Symbol;Acc:MGI:2136735]	294.224	0.67041	5.86776e-17	213.338	192.842	183.598	227.069	223.445	340.631	345.257	329.435	310.257	337.981
ENSMUSG00000039457	Ppl	periplakin [Source:MGI Symbol;Acc:MGI:1194898]	1107.89	-0.345752	6.58173e-17	1259.9	1218.51	1248.47	1228.23	1265.24	996.114	1032.56	1002.12	934.554	934.9
ENSMUSG00000041852	Tcf20	transcription factor 20 [Source:MGI Symbol;Acc:MGI:108399]	1540.07	0.354231	6.74629e-17	1350.47	1299.03	1383.1	1190.7	1320.87	1655.28	1810.73	1625.92	1641.14	1626.31
ENSMUSG00000020520	Galnt10	UDP-N-acetyl-alpha-D-galactosamine:polypeptide N-acetylgalactosaminyltransferase 10 [Source:MGI Symbol;Acc:MGI:1890480]	1842.76	-0.308587	6.82486e-17	1873.75	1819.28	1849.44	1762.13	1862.04	1466.55	1581.98	1548.34	1396.15	1416.43
ENSMUSG00000028804	Csmd2	CUB and Sushi multiple domains 2 [Source:MGI Symbol;Acc:MGI:2386401]	842.778	0.408859	6.89723e-17	696.366	715.211	717.256	635.229	717.475	933.512	972.706	928.794	888.204	896.741
ENSMUSG00000009097	Tbx1	T-box 1 [Source:MGI Symbol;Acc:MGI:98493]	2040.33	0.371447	6.91464e-17	2010.61	1898.75	1894.73	1779.96	1736.65	2192	2473.45	2549.4	2413	2428.56
ENSMUSG00000029622	Arpc1b	actin related protein 2/3 complex, subunit 1B [Source:MGI Symbol;Acc:MGI:1343142]	2538.38	0.243532	7.1246e-17	2472.5	2452.91	2468.78	2512.77	2551.23	2852.09	3092.35	2964.92	2883.12	2970.06
ENSMUSG00000052949	Rnf157	ring finger protein 157 [Source:MGI Symbol;Acc:MGI:2442484]	1118.04	-0.542737	7.16267e-17	1530.6	1362.61	1304.77	1345.52	1410.44	1015.45	888.262	1007.43	901.447	962.156
ENSMUSG00000071658	Gng3	guanine nucleotide binding protein (G protein), gamma 3 [Source:MGI Symbol;Acc:MGI:102704]	3855.99	-0.264022	7.33507e-17	3932.66	4083.59	4011	4238.3	4067.26	3315.16	3417.3	3258.22	3552.82	3390.72
ENSMUSG00000024451	Arap3	ArfGAP with RhoGAP domain, ankyrin repeat and PH domain 3 [Source:MGI Symbol;Acc:MGI:2147274]	194.213	-0.850239	7.57228e-17	320.007	264.893	325.58	325.59	270.585	159.268	142.165	168.968	179.722	183.527
ENSMUSG00000044681	Cnpy1	canopy FGF signaling regulator 1 [Source:MGI Symbol;Acc:MGI:2442451]	93.034	-1.04848	7.60971e-17	165.035	165.293	159.118	152.943	194.218	80.0942	74.8235	85.0155	75.6724	89.0381
ENSMUSG00000032177	Pde4a	phosphodiesterase 4A, cAMP specific [Source:MGI Symbol;Acc:MGI:99558]	316.767	-0.592426	7.66262e-17	342.145	367.671	362.3	360.307	346.01	239.362	244.78	225.291	244.043	225.321
ENSMUSG00000074748	Atxn7l3b	ataxin 7-like 3B [Source:MGI Symbol;Acc:MGI:1914971]	4936.36	0.222275	7.74183e-17	4466	4387.68	4386.77	4427.84	4428.36	5064.35	5288.95	5091.37	5088.97	5248.7
ENSMUSG00000021840	Mapk1ip1l	mitogen-activated protein kinase 1 interacting protein 1-like [Source:MGI Symbol;Acc:MGI:2444022]	1854.7	-0.325861	8.4565e-17	1970.35	2040.73	2145.65	1977.94	2086.43	1600.04	1689.94	1589.79	1625.06	1645.39
ENSMUSG00000025213	Kazald1	Kazal-type serine peptidase inhibitor domain 1 [Source:MGI Symbol;Acc:MGI:2147606]	441.825	-0.52016	8.70102e-17	544.414	519.19	518.97	507.62	501.573	371.932	377.324	380.444	347.147	332.53
ENSMUSG00000023026	Dip2b	disco interacting protein 2 homolog B [Source:MGI Symbol;Acc:MGI:2145977]	529.598	-0.545921	8.80166e-17	664.165	597.598	739.288	612.71	595.853	444.661	454.286	454.833	439.846	401.58
ENSMUSG00000099083	Atf7	activating transcription factor 7 [Source:MGI Symbol;Acc:MGI:2443472]	719.962	0.455101	9.27932e-17	661.146	615.611	646.265	571.425	629.794	840.529	928.881	865.033	803.073	844.953
ENSMUSG00000079627	Rhox2h	reproductive homeobox 2H [Source:MGI Symbol;Acc:MGI:3713490]	1557.98	-0.325416	9.34737e-17	1661.42	1615.85	1695.22	1764	1727.22	1364.36	1362.86	1274.17	1413.18	1340.11
ENSMUSG00000079442	St6galnac4	ST6 (alpha-N-acetyl-neuraminyl-2,3-beta-galactosyl-1,3)-N-acetylgalactosaminide alpha-2,6-sialyltransferase 4 [Source:MGI Symbol;Acc:MGI:1341894]	1080.97	0.365627	9.59172e-17	948.95	918.648	970.621	965.511	895.665	1159.99	1313.69	1179.59	1232.51	1170.21
ENSMUSG00000056749	Nfil3	nuclear factor, interleukin 3, regulated [Source:MGI Symbol;Acc:MGI:109495]	419.272	-0.583094	9.59172e-17	602.78	555.215	482.251	508.559	516.657	362.726	361.291	364.504	341.471	351.61
ENSMUSG00000055737	Ghr	growth hormone receptor [Source:MGI Symbol;Acc:MGI:95708]	101.955	1.25538	9.74406e-17	55.347	47.6807	35.4956	42.2235	44.3119	120.602	91.926	95.6424	101.212	128.106
ENSMUSG00000079523	Tmsb10	thymosin, beta 10 [Source:MGI Symbol;Acc:MGI:109146]	1365.61	0.326336	9.79268e-17	1301.16	1317.05	1364.75	1339.89	1335.01	1685.66	1573.43	1680.12	1664.79	1736.24
ENSMUSG00000021190	Lgmn	legumain [Source:MGI Symbol;Acc:MGI:1330838]	848.608	-0.380134	9.84612e-17	961.026	891.099	957.158	930.794	922.064	715.324	728.995	719.444	723.617	695.042
ENSMUSG00000031066	Usp11	ubiquitin specific peptidase 11 [Source:MGI Symbol;Acc:MGI:2384312]	374.207	0.625229	1.02185e-16	326.044	277.608	319.46	248.65	279.07	455.708	431.839	468.648	409.577	465.179
ENSMUSG00000050052	Tdrp	testis development related protein [Source:MGI Symbol;Acc:MGI:1919398]	347.252	-0.590873	1.04032e-16	426.675	415.352	427.171	443.816	397.864	268.822	281.123	278.426	291.339	281.651
ENSMUSG00000028044	Cks1b	CDC28 protein kinase 1b [Source:MGI Symbol;Acc:MGI:1889208]	1086.49	-0.363634	1.04099e-16	1251.85	1250.29	1302.32	1319.25	1242.62	995.194	1027.22	988.305	945.904	992.139
ENSMUSG00000022003	Slc25a30	solute carrier family 25, member 30 [Source:MGI Symbol;Acc:MGI:1914804]	228.98	-0.903925	1.04099e-16	209.312	243.701	276.621	276.799	247.015	108.634	159.267	125.398	143.777	133.557
ENSMUSG00000038646	Fam103a1	family with sequence similarity 103, member A1 [Source:MGI Symbol;Acc:MGI:1914398]	501.418	-0.492587	1.0635e-16	608.817	576.407	649.937	565.795	605.281	446.502	407.254	434.642	441.737	402.489
ENSMUSG00000024013	Fgd2	FYVE, RhoGEF and PH domain containing 2 [Source:MGI Symbol;Acc:MGI:1347084]	91.7873	-1.28336	1.08899e-16	182.142	128.208	161.566	142.622	129.164	56.158	57.721	59.5108	55.8084	75.4098
ENSMUSG00000034993	Vat1	vesicle amine transport 1 [Source:MGI Symbol;Acc:MGI:1349450]	6043.9	-0.26657	1.2515e-16	6132.45	6168.82	5992.64	6261.28	5928.36	4945.59	5223.75	5350.66	4814.65	5017.93
ENSMUSG00000020733	Slc9a3r1	solute carrier family 9 (sodium/hydrogen exchanger), member 3 regulator 1 [Source:MGI Symbol;Acc:MGI:1349482]	1239.28	-0.380025	1.30927e-16	1243.8	1289.5	1370.86	1314.56	1245.45	886.56	1027.22	1057.38	1030.09	967.608
ENSMUSG00000022769	Sdf2l1	stromal cell-derived factor 2-like 1 [Source:MGI Symbol;Acc:MGI:2149842]	2047.47	0.315873	1.33231e-16	1813.37	1745.11	1741.73	1761.19	1648.02	2119.27	2221.19	2250.79	2097.07	2155.99
ENSMUSG00000020042	Btbd11	BTB (POZ) domain containing 11 [Source:MGI Symbol;Acc:MGI:1921257]	218.488	0.790344	1.37353e-16	156.984	131.387	130.967	154.82	133.878	238.441	271.502	255.046	221.342	243.492
ENSMUSG00000061950	Ppp4r1	protein phosphatase 4, regulatory subunit 1 [Source:MGI Symbol;Acc:MGI:1917601]	1640.28	0.300254	1.38485e-16	1546.7	1466.45	1489.59	1491.9	1409.49	1818.23	1854.55	1840.59	1770.73	1832.55
ENSMUSG00000028041	Adam15	a disintegrin and metallopeptidase domain 15 (metargidin) [Source:MGI Symbol;Acc:MGI:1333882]	691.731	-0.446496	1.51896e-16	714.48	822.227	790.695	834.149	772.158	533.041	605.002	581.293	577.002	592.376
ENSMUSG00000026796	Fam129b	family with sequence similarity 129, member B [Source:MGI Symbol;Acc:MGI:2442910]	809.113	-0.434666	1.52904e-16	999.266	961.031	889.838	971.141	986.175	705.197	703.341	732.196	726.455	695.042
ENSMUSG00000062661	Ncs1	neuronal calcium sensor 1 [Source:MGI Symbol;Acc:MGI:109166]	1867.16	0.335804	1.53891e-16	1786.2	1595.71	1697.67	1542.57	1615.03	2033.66	2204.09	2114.76	2079.1	1964.29
ENSMUSG00000000568	Hnrnpd	heterogeneous nuclear ribonucleoprotein D [Source:MGI Symbol;Acc:MGI:101947]	3728.2	0.210315	1.55705e-16	3713.28	3581.35	3538.55	3472.65	3507.24	4134.52	4005.2	4086.06	4179.95	4192.97
ENSMUSG00000009073	Nf2	neurofibromin 2 [Source:MGI Symbol;Acc:MGI:97307]	4261.64	0.227516	1.62181e-16	3929.64	3781.61	3894.73	3630.28	3841.93	4476.99	4553.55	4574.9	4294.41	4434.64
ENSMUSG00000018648	Dusp14	dual specificity phosphatase 14 [Source:MGI Symbol;Acc:MGI:1927168]	459.594	-0.529342	1.66032e-16	519.256	522.369	575.274	599.574	556.255	393.106	388.013	399.573	396.334	346.158
ENSMUSG00000071719	Tmem28	transmembrane protein 28 [Source:MGI Symbol;Acc:MGI:3648377]	2897.29	0.291125	1.82331e-16	2573.13	2478.34	2418.6	2384.22	2404.15	2938.63	3260.17	2909.66	2933.25	2962.79
ENSMUSG00000038816	Ctnnal1	catenin (cadherin associated protein), alpha-like 1 [Source:MGI Symbol;Acc:MGI:1859649]	523.813	0.517967	2.02527e-16	466.928	447.139	424.723	411.914	448.775	698.753	618.897	602.547	646.053	582.382
ENSMUSG00000020134	Peli1	pellino 1 [Source:MGI Symbol;Acc:MGI:1914495]	1105.65	0.33107	2.12968e-16	1028.45	985.401	951.038	954.251	938.091	1199.57	1232.45	1261.42	1203.19	1216.55
ENSMUSG00000063870	Chd4	chromodomain helicase DNA binding protein 4 [Source:MGI Symbol;Acc:MGI:1344380]	16175.2	0.173623	2.168e-16	15382.5	15325.6	15257	14932.1	15372.4	17172.4	17916	17317.7	16772.8	16855.5
ENSMUSG00000021747	4930452B06Rik	RIKEN cDNA 4930452B06 gene [Source:MGI Symbol;Acc:MGI:1926154]	1947.49	-0.298831	2.18691e-16	2118.28	2029.08	2047.73	1994.83	2018.55	1617.53	1760.49	1621.67	1670.47	1630.85
ENSMUSG00000008489	Elavl2	ELAV (embryonic lethal, abnormal vision, Drosophila)-like 2 (Hu antigen B) [Source:MGI Symbol;Acc:MGI:1100887]	1900.44	0.415497	2.21953e-16	1311.22	1438.9	1465.11	1311.74	1439.66	1940.67	1664.29	1862.9	1821.81	1989.73
ENSMUSG00000021938	Pspc1	paraspeckle protein 1 [Source:MGI Symbol;Acc:MGI:1913895]	681.941	-0.385692	2.25576e-16	902.66	884.742	870.254	884.817	881.523	658.246	687.308	691.814	645.107	705.945
ENSMUSG00000007564	Ppp2r1a	protein phosphatase 2, regulatory subunit A, alpha [Source:MGI Symbol;Acc:MGI:1926334]	4346.15	0.228714	2.2722e-16	3917.56	4060.28	3889.83	4032.81	3889.07	4618.77	4912.7	4567.46	4614.12	4487.34
ENSMUSG00000029687	Ezh2	enhancer of zeste 2 polycomb repressive complex 2 subunit [Source:MGI Symbol;Acc:MGI:107940]	1862.57	0.317213	2.41858e-16	1583.93	1602.07	1607.09	1588.54	1526.4	2122.04	1817.14	1896.91	2005.32	1997
ENSMUSG00000034780	B3galt1	UDP-Gal:betaGlcNAc beta 1,3-galactosyltransferase, polypeptide 1 [Source:MGI Symbol;Acc:MGI:1349403]	236.863	0.691195	2.53059e-16	164.029	159.995	183.598	165.141	175.362	258.695	286.467	279.488	265.799	278.017
ENSMUSG00000034127	Tspan8	tetraspanin 8 [Source:MGI Symbol;Acc:MGI:2384918]	192.566	-0.738403	2.65805e-16	238.495	239.463	261.933	247.711	242.301	139.014	147.509	170.031	138.102	143.551
ENSMUSG00000041881	Ndufa7	NADH dehydrogenase (ubiquinone) 1 alpha subcomplex, 7 (B14.5a) [Source:MGI Symbol;Acc:MGI:1913666]	1639.51	-0.292204	2.71887e-16	1887.84	1963.39	1799.26	1940.4	1913.9	1498.77	1557.4	1541.97	1565.47	1604.5
ENSMUSG00000028759	Hp1bp3	heterochromatin protein 1, binding protein 3 [Source:MGI Symbol;Acc:MGI:109369]	4575.45	0.200787	2.75347e-16	4249.65	4165.17	4280.28	4318.06	4483.98	4920.73	5125.41	4803.38	4975.46	4894.37
ENSMUSG00000003762	Coq8b	coenzyme Q8B [Source:MGI Symbol;Acc:MGI:1924139]	675.201	-0.486717	2.78318e-16	827.187	786.202	782.127	832.272	840.04	563.421	653.102	517.532	613.892	558.759
ENSMUSG00000031839	Hsbp1	heat shock factor binding protein 1 [Source:MGI Symbol;Acc:MGI:1915446]	3397.8	-0.219359	2.80628e-16	3758.57	3611.02	3646.26	3728.8	3699.57	3141.17	3194.96	3072.25	3308.77	3128.14
ENSMUSG00000034075	Zdhhc5	zinc finger, DHHC domain containing 5 [Source:MGI Symbol;Acc:MGI:1923573]	3446.77	0.222019	2.81698e-16	3116.54	3129.97	3046.5	3071.99	2981.15	3754.3	3593.67	3532.39	3531.06	3484.3
ENSMUSG00000039252	Lgi2	leucine-rich repeat LGI family, member 2 [Source:MGI Symbol;Acc:MGI:2180196]	290.259	0.651932	2.85994e-16	251.577	223.57	215.422	226.13	206.474	343.392	376.255	313.495	372.686	358.878
ENSMUSG00000027263	Tubgcp4	tubulin, gamma complex associated protein 4 [Source:MGI Symbol;Acc:MGI:1196293]	1662.9	0.288076	2.89108e-16	1511.48	1584.06	1421.05	1523.8	1538.66	1775.88	1854.55	1819.33	1924.92	1887.97
ENSMUSG00000016534	Lamp2	lysosomal-associated membrane protein 2 [Source:MGI Symbol;Acc:MGI:96748]	1770.94	0.342922	3.02361e-16	1541.67	1505.65	1556.91	1549.13	1549.97	2112.83	1767.97	1973.42	1919.24	1989.73
ENSMUSG00000037007	Zfp113	zinc finger protein 113 [Source:MGI Symbol;Acc:MGI:1929116]	1004.04	0.345228	3.05746e-16	868.445	937.72	949.814	887.632	878.695	1159.06	1145.87	1134.96	1111.44	1182.93
ENSMUSG00000085651	Gm11695	predicted gene 11695 [Source:MGI Symbol;Acc:MGI:3649841]	73.4295	-1.30919	3.05746e-16	149.94	103.838	102.815	124.794	116.908	43.2693	48.1008	46.7585	53.9166	49.9704
ENSMUSG00000034595	Ppp1r18	protein phosphatase 1, regulatory subunit 18 [Source:MGI Symbol;Acc:MGI:1923698]	289.114	0.664331	3.05746e-16	180.129	211.914	197.062	220.501	197.989	323.139	359.153	304.993	307.419	305.273
ENSMUSG00000022587	Ly6e	lymphocyte antigen 6 complex, locus E [Source:MGI Symbol;Acc:MGI:106651]	6815.02	0.223963	3.09797e-16	5035.57	5357.19	5365.96	5124.06	5238.23	5950.91	6409.17	6219.95	6161.62	5768.4
ENSMUSG00000034903	Cobll1	Cobl-like 1 [Source:MGI Symbol;Acc:MGI:2442894]	630.48	0.430935	3.11559e-16	536.363	527.666	516.522	488.854	493.087	719.007	716.168	654.619	671.592	688.682
ENSMUSG00000000631	Myo18a	myosin XVIIIA [Source:MGI Symbol;Acc:MGI:2667185]	1123.87	-0.348467	3.24492e-16	1197.51	1269.37	1190.94	1247.94	1273.73	1006.24	995.153	982.992	971.444	904.009
ENSMUSG00000036893	Ehmt1	euchromatic histone methyltransferase 1 [Source:MGI Symbol;Acc:MGI:1924933]	2412.58	0.270716	3.49205e-16	2227.97	2198.61	2257.03	2180.61	2274.99	2718.6	2865.74	2676.93	2507.59	2673.87
ENSMUSG00000026610	Esrrg	estrogen-related receptor gamma [Source:MGI Symbol;Acc:MGI:1347056]	239.982	0.770289	3.51111e-16	144.909	159.995	193.39	143.56	178.19	259.616	308.914	272.05	259.178	294.371
ENSMUSG00000020169	Best3	bestrophin 3 [Source:MGI Symbol;Acc:MGI:3580298]	290.348	0.674603	3.51362e-16	211.325	230.987	206.854	205.488	201.76	309.329	373.049	320.933	344.309	338.89
ENSMUSG00000078627	2020-03-10	membrane-associated ring finger (C3HC4) 10 [Source:MGI Symbol;Acc:MGI:2443469]	130.578	-1.15949	3.58103e-16	210.319	173.77	220.318	206.426	230.045	102.189	81.237	78.6393	117.292	85.4039
ENSMUSG00000027168	Pax6	paired box 6 [Source:MGI Symbol;Acc:MGI:97490]	608.532	0.439115	4.05474e-16	507.18	541.441	514.074	503.867	512.886	695.07	692.652	701.378	712.266	694.134
ENSMUSG00000007041	Clic1	chloride intracellular channel 1 [Source:MGI Symbol;Acc:MGI:2148924]	2488.81	-0.236082	4.15538e-16	2627.48	2638.33	2602.2	2739.84	2630.43	2261.05	2237.22	2312.42	2254.09	2184.16
ENSMUSG00000039063	Echdc3	enoyl Coenzyme A hydratase domain containing 3 [Source:MGI Symbol;Acc:MGI:1915106]	81.7351	-1.17245	4.40128e-16	121.763	112.315	115.055	155.758	127.279	58.9199	53.4454	62.6989	58.6461	48.1533
ENSMUSG00000029603	Dtx1	deltex 1, E3 ubiquitin ligase [Source:MGI Symbol;Acc:MGI:1352744]	2741.73	0.344096	4.50502e-16	2378.92	2532.37	2425.94	2221.89	2165.62	2790.41	3201.38	2953.23	2955.01	2975.51
ENSMUSG00000022456	2020-09-03	septin 3 [Source:MGI Symbol;Acc:MGI:1345148]	2108.94	0.2826	4.53342e-16	2006.58	2010.01	1991.43	1833.44	1878.07	2454.38	2396.49	2358.12	2260.71	2342.25
ENSMUSG00000062115	Rai1	retinoic acid induced 1 [Source:MGI Symbol;Acc:MGI:103291]	3860.89	0.296441	4.85195e-16	3580.45	3607.84	3441.85	3345.04	3459.15	4212.77	4626.23	4320.91	3960.5	4296.54
ENSMUSG00000022982	Sod1	superoxide dismutase 1, soluble [Source:MGI Symbol;Acc:MGI:98351]	6638.69	-0.247207	4.92259e-16	6759.38	6785.49	7113.81	7324.37	6737.29	5622.25	6106.67	5859.69	5935.55	5733.87
ENSMUSG00000020572	Nampt	nicotinamide phosphoribosyltransferase [Source:MGI Symbol;Acc:MGI:1929865]	2186.13	-0.346429	5.04967e-16	2534.89	2512.24	2313.33	2475.24	2439.04	1898.32	1856.69	1815.08	1994.91	2086.94
ENSMUSG00000006463	Zdhhc24	zinc finger, DHHC domain containing 24 [Source:MGI Symbol;Acc:MGI:1917855]	722.783	-0.471555	5.20655e-16	872.471	874.146	772.336	814.444	824.012	578.151	637.069	571.729	559.029	654.157
ENSMUSG00000038612	Mcl1	myeloid cell leukemia sequence 1 [Source:MGI Symbol;Acc:MGI:101769]	3003.33	0.237806	5.29001e-16	2824.71	2925.48	2767.43	2658.2	2746.39	3291.23	3267.65	3173.2	3354.18	3318.94
ENSMUSG00000035877	Zhx3	zinc fingers and homeoboxes 3 [Source:MGI Symbol;Acc:MGI:2444772]	1023.54	0.4136	5.41965e-16	953.982	862.491	893.51	810.691	881.523	1201.41	1279.48	1155.15	1119.95	1108.43
ENSMUSG00000030064	Frmd4b	FERM domain containing 4B [Source:MGI Symbol;Acc:MGI:2141794]	549.503	-0.469359	5.46202e-16	579.634	621.968	594.857	570.486	524.2	394.947	402.978	429.328	427.549	429.745
ENSMUSG00000056917	Sipa1	signal-induced proliferation associated gene 1 [Source:MGI Symbol;Acc:MGI:107576]	345.754	-0.647108	5.57974e-16	354.221	410.054	401.468	383.765	428.034	221.87	234.091	298.617	262.961	247.126
ENSMUSG00000040896	Kcnd3	potassium voltage-gated channel, Shal-related family, member 3 [Source:MGI Symbol;Acc:MGI:1928743]	37.1413	-2.17582	5.73364e-16	45.2839	80.5274	63.6473	41.2852	77.3101	12.8887	10.6891	9.56424	17.0263	17.2625
ENSMUSG00000053094	Tmem248	transmembrane protein 248 [Source:MGI Symbol;Acc:MGI:1918917]	2261.4	0.231513	5.75177e-16	2024.7	2054.51	2017.13	2131.82	2120.37	2443.33	2432.83	2415.5	2467.86	2401.3
ENSMUSG00000029217	Tec	tec protein tyrosine kinase [Source:MGI Symbol;Acc:MGI:98662]	251.671	-0.657591	5.80595e-16	312.962	329.527	307.221	316.207	299.812	193.331	169.956	195.536	219.45	211.693
ENSMUSG00000029718	Pcolce	procollagen C-endopeptidase enhancer protein [Source:MGI Symbol;Acc:MGI:105099]	1251.84	-0.354634	5.81886e-16	1349.46	1278.9	1354.95	1345.52	1299.19	956.527	1025.08	1054.19	1100.09	1047.56
ENSMUSG00000038578	Susd1	sushi domain containing 1 [Source:MGI Symbol;Acc:MGI:3651543]	253.807	0.716619	6.13996e-16	212.331	167.412	170.134	152.005	177.247	289.076	292.881	285.865	305.527	271.657
ENSMUSG00000057897	Camk2b	calcium/calmodulin-dependent protein kinase II, beta [Source:MGI Symbol;Acc:MGI:88257]	7138.62	0.191881	6.16687e-16	6829.83	6777.02	6505.49	6683.51	6643.01	7610.79	8002.91	7632.27	7386.57	7580.96
ENSMUSG00000028684	Urod	uroporphyrinogen decarboxylase [Source:MGI Symbol;Acc:MGI:98916]	1029.97	-0.337247	6.46346e-16	1207.57	1105.13	1160.34	1135.34	1157.77	915.099	883.986	953.236	891.988	920.363
ENSMUSG00000024807	Syvn1	synovial apoptosis inhibitor 1, synoviolin [Source:MGI Symbol;Acc:MGI:1921376]	4559.78	0.242819	6.46941e-16	4025.24	4243.58	4033.04	3895.82	4071.98	4698.86	5064.48	4899.02	4597.1	4731.74
ENSMUSG00000021643	Serf1	small EDRK-rich factor 1 [Source:MGI Symbol;Acc:MGI:1337114]	372.61	0.543283	6.79683e-16	291.83	325.288	340.268	329.343	293.213	439.137	460.699	482.463	468.223	448.825
ENSMUSG00000031700	Gpt2	glutamic pyruvate transaminase (alanine aminotransferase) 2 [Source:MGI Symbol;Acc:MGI:1915391]	2930.07	0.220751	6.87375e-16	2962.58	3074.88	2919.21	2908.73	3098.06	3593.19	3508.15	3493.07	3454.44	3395.26
ENSMUSG00000032812	Arap1	ArfGAP with RhoGAP domain, ankyrin repeat and PH domain 1 [Source:MGI Symbol;Acc:MGI:1916960]	1758.38	0.276517	6.89213e-16	1595	1584.06	1679.31	1538.81	1640.48	1932.39	1921.9	2062.69	1914.51	1900.69
ENSMUSG00000019854	Reps1	RalBP1 associated Eps domain containing protein [Source:MGI Symbol;Acc:MGI:1196373]	2317.54	0.263155	7.084e-16	1986.46	2165.76	1913.09	2124.31	2079.83	2496.73	2456.35	2506.89	2465.97	2414.02
ENSMUSG00000017664	Slc35c2	solute carrier family 35, member C2 [Source:MGI Symbol;Acc:MGI:2385166]	1545.84	-0.309157	7.21113e-16	1747.96	1825.64	1709.91	1835.31	1720.62	1389.22	1488.99	1397.44	1424.53	1439.15
ENSMUSG00000031918	Mtmr2	myotubularin related protein 2 [Source:MGI Symbol;Acc:MGI:1924366]	2292.08	0.230777	7.25288e-16	2077.02	2102.19	2089.35	2100.85	2031.75	2447.02	2480.93	2438.88	2465.97	2373.14
ENSMUSG00000039384	Dusp10	dual specificity phosphatase 10 [Source:MGI Symbol;Acc:MGI:1927070]	1110.78	-0.316925	7.35002e-16	1202.54	1214.27	1219.09	1223.54	1172.85	982.305	924.605	955.362	993.2	981.236
ENSMUSG00000013033	Adgrl1	adhesion G protein-coupled receptor L1 [Source:MGI Symbol;Acc:MGI:1929461]	3593.78	0.232458	7.35374e-16	3382.21	3354.6	3368.41	3297.19	3335.65	3861.09	4160.19	3984.04	3737.27	3928.58
ENSMUSG00000026003	Acadl	acyl-Coenzyme A dehydrogenase, long-chain [Source:MGI Symbol;Acc:MGI:87866]	38.3892	1.99839	7.59262e-16	16.101	20.1319	11.0159	13.1362	7.54244	52.4755	51.3076	58.4482	50.1329	58.1473
ENSMUSG00000026869	Psmd5	proteasome (prosome, macropain) 26S subunit, non-ATPase, 5 [Source:MGI Symbol;Acc:MGI:1914248]	1915.55	-0.252308	7.65364e-16	2105.2	2161.53	2181.14	2182.49	2075.11	1830.2	1805.38	1716.25	1836.95	1790.76
ENSMUSG00000038244	Mical2	microtubule associated monooxygenase, calponin and LIM domain containing 2 [Source:MGI Symbol;Acc:MGI:2444947]	3843.98	-0.219916	7.71731e-16	4370.4	4312.45	4217.86	4029.06	4301.08	3612.53	3797.83	3684.36	3580.25	3560.62
ENSMUSG00000027889	Ampd2	adenosine monophosphate deaminase 2 [Source:MGI Symbol;Acc:MGI:88016]	2158.14	0.29806	7.74005e-16	1993.5	1975.04	1987.75	2034.23	1861.1	2354.95	2634.86	2355.99	2370.44	2399.49
ENSMUSG00000104063	Pcdhgb7	protocadherin gamma subfamily B, 7 [Source:MGI Symbol;Acc:MGI:1935199]	448.003	0.540491	8.05795e-16	359.253	326.348	334.148	377.197	341.296	506.343	509.869	505.842	476.736	533.32
ENSMUSG00000010663	Fads1	fatty acid desaturase 1 [Source:MGI Symbol;Acc:MGI:1923517]	7745.28	0.195709	8.3252e-16	6932.47	7063.1	6526.3	6607.51	6740.12	7569.36	8030.7	7723.66	7877.49	7602.76
ENSMUSG00000024238	Zeb1	zinc finger E-box binding homeobox 1 [Source:MGI Symbol;Acc:MGI:1344313]	820.978	0.387787	8.55615e-16	771.84	708.853	708.688	673.699	666.563	971.257	896.813	927.732	886.312	930.357
ENSMUSG00000057134	Ado	2-aminoethanethiol (cysteamine) dioxygenase [Source:MGI Symbol;Acc:MGI:2685083]	3409.54	0.265129	8.99849e-16	2865.97	3161.76	2962.05	2825.22	2841.62	3506.65	3664.21	3318.79	3611.46	3500.65
ENSMUSG00000071646	Mta2	metastasis-associated gene family, member 2 [Source:MGI Symbol;Acc:MGI:1346340]	3004.13	0.238356	9.01286e-16	2868.99	2759.12	2716.03	2759.54	2721.88	3209.29	3340.34	3287.97	3333.37	3147.22
ENSMUSG00000030595	Nfkbib	nuclear factor of kappa light polypeptide gene enhancer in B cells inhibitor, beta [Source:MGI Symbol;Acc:MGI:104752]	929.415	-0.428871	9.55811e-16	951.969	1056.39	1090.57	1100.63	971.09	701.515	845.506	787.456	757.669	751.372
ENSMUSG00000024423	Impact	impact, RWD domain protein [Source:MGI Symbol;Acc:MGI:1098233]	815.5	-0.439782	1.08301e-15	965.051	1043.68	1068.54	1044.33	1006.92	728.213	706.548	713.067	837.125	789.532
ENSMUSG00000019826	Zbtb24	zinc finger and BTB domain containing 24 [Source:MGI Symbol;Acc:MGI:3039618]	620.655	0.449842	1.0927e-15	531.332	495.879	624.233	573.301	548.713	766.879	749.304	761.951	756.724	746.83
ENSMUSG00000021187	Tc2n	tandem C2 domains, nuclear [Source:MGI Symbol;Acc:MGI:1921663]	898.22	-0.544714	1.10289e-15	1016.37	1093.48	1117.5	955.189	1040.86	792.657	584.692	699.252	731.184	764.092
ENSMUSG00000033423	Eri3	exoribonuclease 3 [Source:MGI Symbol;Acc:MGI:2153887]	1935.27	-0.292859	1.11939e-15	2194.76	2239.93	2082	2026.73	2158.08	1716.04	1788.28	1800.2	1749.92	1686.27
ENSMUSG00000027456	Sdcbp2	syndecan binding protein (syntenin) 2 [Source:MGI Symbol;Acc:MGI:2385156]	373.169	-0.547551	1.12374e-15	443.783	436.543	435.739	458.829	449.718	303.806	317.466	276.3	301.744	322.536
ENSMUSG00000024548	Setbp1	SET binding protein 1 [Source:MGI Symbol;Acc:MGI:1933199]	1293.81	0.360975	1.13829e-15	1074.74	1210.03	1195.83	1114.7	1216.22	1531.92	1507.16	1574.91	1401.83	1447.32
ENSMUSG00000033498	Strc	stereocilin [Source:MGI Symbol;Acc:MGI:2153816]	298.977	0.721383	1.233e-15	240.508	246.88	220.318	226.13	219.674	355.361	363.429	461.209	361.335	363.421
ENSMUSG00000019916	P4ha1	procollagen-proline, 2-oxoglutarate 4-dioxygenase (proline 4-hydroxylase), alpha 1 polypeptide [Source:MGI Symbol;Acc:MGI:97463]	6803.64	-0.337066	1.29452e-15	8148.09	7440.31	7373.3	7835.74	7956.34	6231.7	5946.33	5844.82	6155.95	6500.69
ENSMUSG00000030329	Pianp	PILR alpha associated neural protein [Source:MGI Symbol;Acc:MGI:2441908]	1507.48	-0.284948	1.31721e-15	1742.93	1711.21	1820.07	1809.98	1800.76	1442.62	1502.88	1439.95	1450.07	1458.23
ENSMUSG00000021892	Sh3bp5	SH3-domain binding protein 5 (BTK-associated) [Source:MGI Symbol;Acc:MGI:1344391]	194.446	-0.72307	1.35513e-15	236.483	258.535	274.173	232.698	260.214	162.03	154.992	159.404	135.264	151.728
ENSMUSG00000038384	Setd1b	SET domain containing 1B [Source:MGI Symbol;Acc:MGI:2652820]	1709.52	0.405635	1.46294e-15	1367.58	1571.34	1430.84	1381.18	1443.44	1920.42	2076.89	1925.6	1730.06	1878.89
ENSMUSG00000038546	Ranbp9	RAN binding protein 9 [Source:MGI Symbol;Acc:MGI:1928741]	1467.78	0.324906	1.49584e-15	1315.25	1308.57	1168.91	1231.99	1284.1	1551.25	1595.88	1624.86	1610.88	1530.91
ENSMUSG00000002274	Metrn	meteorin, glial cell differentiation regulator [Source:MGI Symbol;Acc:MGI:1917333]	361.769	-0.671904	1.58322e-15	412.587	437.603	465.115	453.199	398.807	242.124	281.123	258.235	319.716	258.029
ENSMUSG00000040848	Sft2d2	SFT2 domain containing 2 [Source:MGI Symbol;Acc:MGI:1917362]	7183.05	-0.147094	1.6596e-15	8293	8017.77	8150.53	8026.22	8277.83	7418.38	7435.32	7229.51	7342.11	7387.44
ENSMUSG00000022521	Crebbp	CREB binding protein [Source:MGI Symbol;Acc:MGI:1098280]	2031.35	0.363093	1.68704e-15	1824.44	1797.03	1916.76	1596.99	1786.62	2324.57	2364.42	2318.8	2203.96	2253.21
ENSMUSG00000007880	Arid1a	AT rich interactive domain 1A (SWI-like) [Source:MGI Symbol;Acc:MGI:1935147]	6909.06	0.274227	1.70035e-15	6389.06	6122.2	6110.14	5921.61	6120.69	7456.13	7699.34	7521.75	6903.21	7505.55
ENSMUSG00000027304	Rtf1	RTF1, Paf1/RNA polymerase II complex component [Source:MGI Symbol;Acc:MGI:1309480]	1835.18	0.249754	1.70815e-15	1613.11	1630.68	1724.6	1659.85	1672.54	2005.12	1968.93	1946.85	1977.89	1962.47
ENSMUSG00000025794	Rpl14	ribosomal protein L14 [Source:MGI Symbol;Acc:MGI:1914365]	8377.81	-0.213688	1.75725e-15	9222.83	9040.26	9413.68	9591.3	9229.12	7796.76	8085.22	7741.72	8381.66	8087.93
ENSMUSG00000079157	Fam155a	family with sequence similarity 155, member A [Source:MGI Symbol;Acc:MGI:2142765]	1397.14	0.300851	1.77931e-15	1255.87	1304.33	1328.03	1191.64	1211.51	1532.84	1575.57	1526.03	1541.82	1559.98
ENSMUSG00000021326	Trim27	tripartite motif-containing 27 [Source:MGI Symbol;Acc:MGI:97904]	1573.43	0.295621	1.82932e-15	1511.48	1396.51	1375.76	1434.66	1380.27	1720.64	1835.31	1709.87	1755.6	1699.9
ENSMUSG00000028944	Prkag2	protein kinase, AMP-activated, gamma 2 non-catalytic subunit [Source:MGI Symbol;Acc:MGI:1336153]	999.428	0.321242	1.83951e-15	922.786	890.04	891.062	882.94	890.951	1151.7	1083.87	1127.52	1130.36	1099.35
ENSMUSG00000027248	Pdia3	protein disulfide isomerase associated 3 [Source:MGI Symbol;Acc:MGI:95834]	23456.7	0.133401	1.85722e-15	21748.4	21510.4	21842	21839.9	21897.6	23952.8	23902.9	23836.2	24178.3	23515.1
ENSMUSG00000039621	Prex1	phosphatidylinositol-3,4,5-trisphosphate-dependent Rac exchange factor 1 [Source:MGI Symbol;Acc:MGI:3040696]	3098.35	0.274803	1.91387e-15	2898.17	2975.28	2920.43	2764.23	2934.95	3399.86	3677.04	3597.22	3431.74	3431.6
ENSMUSG00000057554	Lgals8	lectin, galactose binding, soluble 8 [Source:MGI Symbol;Acc:MGI:1928481]	1191.75	0.34834	1.9651e-15	1036.5	1023.55	1056.3	1039.64	1034.26	1405.79	1323.31	1293.3	1359.26	1223.82
ENSMUSG00000030770	Parva	parvin, alpha [Source:MGI Symbol;Acc:MGI:1931144]	1419.5	0.327424	1.97452e-15	1288.08	1193.08	1222.76	1216.04	1224.7	1567.82	1595.88	1485.65	1613.71	1449.14
ENSMUSG00000085794	Vax2os	ventral anterior homeobox 2, opposite strand [Source:MGI Symbol;Acc:MGI:3583301]	17.3688	-3.8013	2.02991e-15	31.1956	29.668	41.6155	32.8405	42.4262	1.84125	3.20672	4.25077	2.83771	0.908552
ENSMUSG00000023143	Nagpa	N-acetylglucosamine-1-phosphodiester alpha-N-acetylglucosaminidase [Source:MGI Symbol;Acc:MGI:1351598]	888.387	-0.412854	2.10459e-15	913.729	951.495	1064.87	1001.17	1044.63	706.118	782.44	774.704	750.102	725.933
ENSMUSG00000009470	Tnpo1	transportin 1 [Source:MGI Symbol;Acc:MGI:2681523]	5718.62	0.304959	2.11965e-15	5164.38	5404.87	5473.67	5129.69	5479.59	6879.82	6176.15	6519.63	6465.26	6872.29
ENSMUSG00000033061	Resp18	regulated endocrine-specific protein 18 [Source:MGI Symbol;Acc:MGI:1098222]	11640.7	-0.266767	2.14476e-15	13371.8	13152.5	13312.1	14158.9	13624.5	11537.2	11088.8	11129.6	11384	11068
ENSMUSG00000040681	Hmgn1	high mobility group nucleosomal binding domain 1 [Source:MGI Symbol;Acc:MGI:96120]	5423.08	0.233056	2.16841e-15	5350.55	5474.8	5583.83	5391.47	5093.04	6102.81	6257.38	6362.35	6434.04	6437.09
ENSMUSG00000060459	Kng2	kininogen 2 [Source:MGI Symbol;Acc:MGI:3027157]	21.3111	-2.74703	2.25817e-15	47.2966	37.085	35.4956	43.1618	39.5978	7.36499	6.41344	5.31347	5.67543	5.45131
ENSMUSG00000060261	Gtf2i	general transcription factor II I [Source:MGI Symbol;Acc:MGI:1202722]	4427.4	0.241277	2.2855e-15	4352.29	4111.14	3995.09	4007.48	4181.34	4912.45	5131.82	4799.12	4800.46	4773.53
ENSMUSG00000037161	Mgarp	mitochondria localized glutamic acid rich protein [Source:MGI Symbol;Acc:MGI:1914999]	283.952	-0.764196	2.32818e-15	335.101	359.195	341.492	420.358	367.694	200.696	211.644	209.351	227.963	225.321
ENSMUSG00000040928	S100pbp	S100P binding protein [Source:MGI Symbol;Acc:MGI:1921898]	1628.99	-0.338788	2.35669e-15	1657.39	1660.35	1804.16	1702.08	1756.45	1433.41	1313.69	1291.17	1399.94	1338.3
ENSMUSG00000022540	Rogdi	rogdi homolog [Source:MGI Symbol;Acc:MGI:1913299]	1095.88	-0.358443	2.42071e-15	1132.1	1255.59	1255.81	1247	1259.59	968.496	948.121	991.493	954.418	934.9
ENSMUSG00000075478	Slitrk1	SLIT and NTRK-like family, member 1 [Source:MGI Symbol;Acc:MGI:2679446]	37.598	1.94177	2.55892e-15	12.0757	11.6553	13.4639	14.0745	23.5701	57.9993	60.9277	57.3855	59.592	54.5131
ENSMUSG00000020152	Actr2	ARP2 actin-related protein 2 [Source:MGI Symbol;Acc:MGI:1913963]	2698.37	0.29978	2.57752e-15	2410.11	2493.17	2458.99	2552.18	2581.4	3083.17	2843.29	3010.61	3213.24	3228.09
ENSMUSG00000038615	Nfe2l1	nuclear factor, erythroid derived 2,-like 1 [Source:MGI Symbol;Acc:MGI:99421]	10251.7	-0.15011	2.57752e-15	11061.4	10883.9	11011	10617.8	11066.7	9981.4	9968.63	9697.08	9799.57	9787.83
ENSMUSG00000026870	Cutal	cutA divalent cation tolerance homolog-like [Source:MGI Symbol;Acc:MGI:1925246]	475.49	0.526747	2.74303e-15	370.322	348.599	417.379	441.939	384.665	546.85	544.074	573.855	597.812	565.119
ENSMUSG00000001700	Gramd3	GRAM domain containing 3 [Source:MGI Symbol;Acc:MGI:1914815]	1203.37	-0.316402	2.75095e-15	1346.44	1328.7	1314.56	1356.78	1261.47	1056.88	1071.05	1072.26	1102.92	1005.77
ENSMUSG00000038296	Galnt18	UDP-N-acetyl-alpha-D-galactosamine:polypeptide N-acetylgalactosaminyltransferase 18 [Source:MGI Symbol;Acc:MGI:2446239]	136.726	0.928523	2.84075e-15	73.4606	83.7061	77.1112	76.0023	91.4521	152.823	161.405	146.652	157.966	147.185
ENSMUSG00000040046	Tph1	tryptophan hydroxylase 1 [Source:MGI Symbol;Acc:MGI:98796]	47.7355	1.80752	2.89093e-15	23.1451	16.9531	19.5838	21.5809	11.3137	59.8405	61.9966	62.6989	78.5101	59.9644
ENSMUSG00000003500	Impdh1	inosine monophosphate dehydrogenase 1 [Source:MGI Symbol;Acc:MGI:96567]	2174.28	-0.258316	2.92501e-15	2369.86	2319.4	2214.19	2276.32	2249.53	1857.82	1999.93	1866.09	1900.32	1937.03
ENSMUSG00000068284	Usf3	upstream transcription factor family member 3 [Source:MGI Symbol;Acc:MGI:2685454]	2937.83	-0.360954	2.98565e-15	3067.23	3273.02	3329.24	2957.52	3181.03	2650.47	2281.05	2486.7	2359.09	2521.23
ENSMUSG00000025937	Lactb2	lactamase, beta 2 [Source:MGI Symbol;Acc:MGI:2442551]	1175.2	-0.369022	3.26455e-15	1340.4	1481.28	1309.67	1292.04	1318.04	1043.99	1042.18	1024.44	1029.14	1077.54
ENSMUSG00000040666	Sh3bgr	SH3-binding domain glutamic acid-rich protein [Source:MGI Symbol;Acc:MGI:1354740]	67.4627	-1.33801	3.36917e-15	87.549	94.3018	90.575	109.781	93.3377	44.1899	28.8605	46.7585	34.0526	34.525
ENSMUSG00000020108	Ddit4	DNA-damage-inducible transcript 4 [Source:MGI Symbol;Acc:MGI:1921997]	6072.34	-0.233711	3.37944e-15	7429.59	7104.42	6952.24	6941.54	6982.42	5970.24	6035.05	6118.99	6037.71	5956.47
ENSMUSG00000024799	Tm7sf2	transmembrane 7 superfamily member 2 [Source:MGI Symbol;Acc:MGI:1920416]	211.483	-0.728654	3.47617e-15	236.483	248.999	252.141	246.773	282.842	139.935	137.889	165.78	154.182	167.174
ENSMUSG00000050822	Slc29a4	solute carrier family 29 (nucleoside transporters), member 4 [Source:MGI Symbol;Acc:MGI:2385330]	2713.09	0.282173	3.55545e-15	2732.13	2588.53	2550.79	2530.6	2468.26	3047.26	3286.89	3165.76	3014.6	3139.96
ENSMUSG00000025068	Gsto1	glutathione S-transferase omega 1 [Source:MGI Symbol;Acc:MGI:1342273]	1128.45	-0.354342	3.57077e-15	1225.69	1309.63	1217.87	1316.43	1240.73	944.559	1003.7	1008.5	1023.47	961.248
ENSMUSG00000073414	G6b	immunoreceptor tyrosine-based inhibitory motif (ITIM) containing platelet receptor [Source:MGI Symbol;Acc:MGI:2146995]	16.3223	-4.3118	3.87881e-15	32.2019	34.9658	37.9436	38.4703	31.1126	2.76187	1.06891	2.12539	0.945904	1.8171
ENSMUSG00000021288	Klc1	kinesin light chain 1 [Source:MGI Symbol;Acc:MGI:107978]	6194.92	0.173859	3.89032e-15	5809.43	5882.74	5832.3	5684.22	5841.62	6408.46	6567.37	6765.11	6585.39	6448.9
ENSMUSG00000027581	Stmn3	stathmin-like 3 [Source:MGI Symbol;Acc:MGI:1277137]	5672.86	-0.246929	3.89302e-15	5911.06	5820.22	6104.02	6312.88	6128.24	4875.62	5260.09	5236.95	5147.61	5004.3
ENSMUSG00000009079	Ewsr1	Ewing sarcoma breakpoint region 1 [Source:MGI Symbol;Acc:MGI:99960]	10434.5	0.155427	4.06505e-15	9799.45	10025.7	10219.1	10372.9	10109.7	11019.9	11403.1	11342.1	11145.6	11369.6
ENSMUSG00000021357	Exoc2	exocyst complex component 2 [Source:MGI Symbol;Acc:MGI:1913732]	1284.03	0.294692	4.13203e-15	1195.5	1208.97	1157.89	1154.11	1173.79	1455.51	1393.86	1433.57	1481.29	1457.32
ENSMUSG00000033257	Ttll4	tubulin tyrosine ligase-like family, member 4 [Source:MGI Symbol;Acc:MGI:1914784]	3626.05	-0.241915	4.13427e-15	3678.06	3932.07	3778.45	3634.04	3921.13	3118.15	3204.58	3261.41	3084.59	3349.83
ENSMUSG00000028128	F3	coagulation factor III [Source:MGI Symbol;Acc:MGI:88381]	101.079	-1.13972	4.16488e-15	124.782	150.459	149.326	176.4	140.478	81.9355	81.237	48.8839	67.1592	57.2388
ENSMUSG00000045689	Pcdhb4	protocadherin beta 4 [Source:MGI Symbol;Acc:MGI:2136738]	866.977	0.377015	4.20208e-15	718.505	705.674	731.944	665.255	656.193	894.846	916.054	851.218	953.472	890.381
ENSMUSG00000075585	6330403L08Rik	RIKEN cDNA 6330403L08 gene [Source:MGI Symbol;Acc:MGI:1917994]	84.6492	1.18314	4.31248e-15	61.3849	48.7403	55.0794	58.1746	38.655	109.554	134.682	111.583	134.318	104.483
ENSMUSG00000041313	Slc7a1	solute carrier family 7 (cationic amino acid transporter, y+ system), member 1 [Source:MGI Symbol;Acc:MGI:88117]	12035.8	0.233534	4.47988e-15	11093.6	11398.9	11285.2	10654.4	11155.3	13257	13773.9	12888.3	12583.4	12848.7
ENSMUSG00000071369	Map3k5	mitogen-activated protein kinase kinase kinase 5 [Source:MGI Symbol;Acc:MGI:1346876]	529.146	0.475081	4.60459e-15	370.322	363.433	326.804	358.431	351.666	469.518	483.146	493.09	488.087	530.594
ENSMUSG00000002741	Ykt6	YKT6 v-SNARE homolog (S. cerevisiae) [Source:MGI Symbol;Acc:MGI:1927550]	2977.55	0.238196	5.40386e-15	2582.19	2601.25	2751.52	2804.58	2596.49	3174.31	3200.31	3092.44	3246.34	3014.58
ENSMUSG00000023904	Hcfc1r1	host cell factor C1 regulator 1 (XPO1-dependent) [Source:MGI Symbol;Acc:MGI:2663619]	1770.51	-0.278637	5.45722e-15	1960.29	1925.24	2100.36	2074.58	1962.92	1663.57	1679.25	1590.85	1693.17	1630.85
ENSMUSG00000042249	Grk3	G protein-coupled receptor kinase 3 [Source:MGI Symbol;Acc:MGI:87941]	642.947	0.415703	5.50241e-15	557.496	624.087	582.618	571.425	569.455	814.751	726.857	749.199	771.858	804.977
ENSMUSG00000034457	Eda2r	ectodysplasin A2 receptor [Source:MGI Symbol;Acc:MGI:2442860]	275.727	0.817355	5.77644e-15	110.694	147.28	139.534	136.992	144.249	256.854	228.746	211.476	263.907	232.589
ENSMUSG00000036737	Oxsr1	oxidative-stress responsive 1 [Source:MGI Symbol;Acc:MGI:1917378]	1788.88	-0.286932	5.91025e-15	2120.29	2137.15	1969.39	2034.23	2059.09	1770.36	1635.43	1670.55	1715.87	1666.28
ENSMUSG00000000223	Drp2	dystrophin related protein 2 [Source:MGI Symbol;Acc:MGI:107432]	499.276	-0.522058	6.03573e-15	604.792	670.709	600.977	574.24	553.427	428.09	415.805	422.952	414.306	408.848
ENSMUSG00000030852	Tacc2	transforming, acidic coiled-coil containing protein 2 [Source:MGI Symbol;Acc:MGI:1928899]	785.671	0.360243	6.16239e-15	735.613	728.985	676.865	701.848	706.161	907.734	913.916	967.051	875.907	898.558
ENSMUSG00000044037	Als2cl	ALS2 C-terminal like [Source:MGI Symbol;Acc:MGI:2447532]	1080.38	-0.313657	6.23383e-15	1290.09	1239.7	1230.11	1254.51	1288.82	1008.08	1009.05	1032.94	986.578	1038.47
ENSMUSG00000035152	Ap2b1	adaptor-related protein complex 2, beta 1 subunit [Source:MGI Symbol;Acc:MGI:1919020]	6180.62	-0.178913	6.76438e-15	6617.49	6335.18	6332.91	6359.8	6437.48	5631.45	5909.99	5624.84	5544.89	5642.11
ENSMUSG00000023175	Bsg	basigin [Source:MGI Symbol;Acc:MGI:88208]	24792.6	-0.298078	6.78157e-15	28646.6	26885.6	27336.5	28520.6	27650.6	22674	22141.3	21842.6	23043.2	23383.4
ENSMUSG00000029110	Rnf4	ring finger protein 4 [Source:MGI Symbol;Acc:MGI:1201691]	4990.96	-0.16752	6.78849e-15	5275.08	5157.99	5155.43	5350.19	5176.94	4624.29	4713.88	4636.53	4704.93	4584.55
ENSMUSG00000022364	Tbc1d31	TBC1 domain family, member 31 [Source:MGI Symbol;Acc:MGI:2684931]	812.932	-0.400723	6.99928e-15	959.013	969.508	891.062	860.421	1015.4	739.26	702.272	701.378	720.779	694.134
ENSMUSG00000020453	Patz1	POZ (BTB) and AT hook containing zinc finger 1 [Source:MGI Symbol;Acc:MGI:1891832]	1171.94	0.336685	7.03613e-15	965.051	971.627	1023.25	1073.42	1025.77	1276.9	1326.51	1319.87	1223.05	1250.17
ENSMUSG00000038949	Cnst	consortin, connexin sorting protein [Source:MGI Symbol;Acc:MGI:2445141]	2172.45	0.292879	7.25285e-15	2076.02	2118.08	1892.28	1930.08	1907.3	2365.08	2526.9	2468.64	2466.92	2336.8
ENSMUSG00000001751	Naglu	alpha-N-acetylglucosaminidase (Sanfilippo disease IIIB) [Source:MGI Symbol;Acc:MGI:1351641]	1206.77	-0.346848	7.75884e-15	1474.24	1489.76	1425.94	1455.3	1359.53	1108.43	1155.49	1170.03	1138.87	1094.81
ENSMUSG00000027984	Hadh	hydroxyacyl-Coenzyme A dehydrogenase [Source:MGI Symbol;Acc:MGI:96009]	716.263	-0.391878	7.79236e-15	786.934	831.763	787.023	831.334	807.042	605.77	658.447	568.541	599.703	650.523
ENSMUSG00000053166	Cdh22	cadherin 22 [Source:MGI Symbol;Acc:MGI:1341843]	196.988	-0.860761	7.92418e-15	267.678	273.369	275.397	277.737	245.129	127.046	146.44	163.655	135.264	165.356
ENSMUSG00000028149	Rap1gds1	RAP1, GTP-GDP dissociation stimulator 1 [Source:MGI Symbol;Acc:MGI:2385189]	2471.39	0.25178	8.092e-15	2185.71	2239.93	2162.78	2084.9	2255.19	2601.68	2784.5	2555.78	2510.43	2565.75
ENSMUSG00000022108	Itm2b	integral membrane protein 2B [Source:MGI Symbol;Acc:MGI:1309517]	3539.55	0.273264	8.10807e-15	3264.47	3318.58	3310.88	3323.46	3029.23	3797.57	3950.68	3794.88	4126.98	3955.84
ENSMUSG00000020898	Ctc1	CTS telomere maintenance complex component 1 [Source:MGI Symbol;Acc:MGI:1916214]	1843.96	0.273347	8.35492e-15	1691.61	1745.11	1755.2	1697.38	1720.62	2077.85	2181.64	2080.75	2033.69	2032.43
ENSMUSG00000027220	Syt13	synaptotagmin XIII [Source:MGI Symbol;Acc:MGI:1933945]	3466.03	0.23967	8.39334e-15	3328.87	3271.96	3301.09	3224.94	3258.34	3825.19	4029.78	4042.49	3723.08	3734.15
ENSMUSG00000034612	Chst11	carbohydrate sulfotransferase 11 [Source:MGI Symbol;Acc:MGI:1927166]	1470.76	-0.297432	8.46271e-15	1435	1456.91	1438.18	1350.21	1399.12	1178.4	1118.08	1157.27	1136.03	1163.86
ENSMUSG00000048388	Fam171b	family with sequence similarity 171, member B [Source:MGI Symbol;Acc:MGI:2444579]	663.013	-0.488634	8.55506e-15	748.695	722.627	640.145	625.846	691.076	497.137	438.252	499.466	481.465	525.143
ENSMUSG00000053414	Hunk	hormonally upregulated Neu-associated kinase [Source:MGI Symbol;Acc:MGI:1347352]	129.597	-0.949552	8.56665e-15	134.846	136.685	127.295	157.634	150.849	80.0942	69.479	87.1409	69.051	62.6901
ENSMUSG00000019810	Fuca2	fucosidase, alpha-L- 2, plasma [Source:MGI Symbol;Acc:MGI:1914098]	1669.98	-0.28939	8.68858e-15	1685.57	1720.74	1659.73	1784.65	1760.22	1418.68	1406.68	1343.24	1424.53	1454.59
ENSMUSG00000100816	Gm28321	predicted gene 28321 [Source:MGI Symbol;Acc:MGI:5579027]	524.99	0.471512	8.91175e-15	431.707	472.569	440.635	431.618	445.004	679.42	629.587	560.04	597.812	609.638
ENSMUSG00000043079	Synpo	synaptopodin [Source:MGI Symbol;Acc:MGI:1099446]	1785.88	-0.357412	9.1347e-15	2126.33	2040.73	2099.14	1957.29	2109.06	1632.26	1658.94	1755.57	1476.56	1546.36
ENSMUSG00000069744	Psmb3	proteasome (prosome, macropain) subunit, beta type 3 [Source:MGI Symbol;Acc:MGI:1347014]	2913.58	-0.242778	9.41854e-15	3053.14	3199.9	2997.54	3344.1	3246.08	2672.57	2706.47	2680.11	2733.66	2609.36
ENSMUSG00000029471	Camkk2	calcium/calmodulin-dependent protein kinase kinase 2, beta [Source:MGI Symbol;Acc:MGI:2444812]	1048.36	0.303808	9.50301e-15	946.938	961.031	958.381	925.164	943.748	1145.26	1185.42	1191.28	1165.35	1157.5
ENSMUSG00000039095	En2	engrailed 2 [Source:MGI Symbol;Acc:MGI:95390]	987.62	0.392139	1.01484e-14	1044.55	1100.89	1035.49	1003.98	1037.09	1308.21	1418.44	1449.51	1284.54	1394.63
ENSMUSG00000041974	Spidr	scaffolding protein involved in DNA repair [Source:MGI Symbol;Acc:MGI:1924834]	936.769	-0.412993	1.0493e-14	1108.95	1075.46	1165.24	1120.33	1207.73	882.878	804.887	869.283	866.448	839.502
ENSMUSG00000030125	Lrrc23	leucine rich repeat containing 23 [Source:MGI Symbol;Acc:MGI:1315192]	36.116	-1.97016	1.07649e-14	66.4165	72.0508	75.8872	84.447	76.3672	32.2218	24.5849	15.9404	12.2968	10.9026
ENSMUSG00000031129	Slc9a9	solute carrier family 9 (sodium/hydrogen exchanger), member 9 [Source:MGI Symbol;Acc:MGI:2679732]	319.671	-0.627753	1.10842e-14	410.574	412.173	440.635	462.582	395.036	248.568	258.676	275.238	309.311	279.834
ENSMUSG00000049336	Tenm2	teneurin transmembrane protein 2 [Source:MGI Symbol;Acc:MGI:1345184]	63.4711	1.42131	1.20414e-14	23.1451	37.085	34.2716	26.2724	22.6273	72.7292	67.3412	74.3886	75.6724	89.0381
ENSMUSG00000036751	Cox6b1	cytochrome c oxidase, subunit VIb polypeptide 1 [Source:MGI Symbol;Acc:MGI:107460]	4621.82	-0.228589	1.35491e-14	4963.12	4872.97	4878.81	5246.04	5348.54	4282.74	4402.83	4265.65	4254.68	4409.2
ENSMUSG00000042312	S100a13	S100 calcium binding protein A13 [Source:MGI Symbol;Acc:MGI:109581]	581.345	-0.459187	1.37347e-14	699.385	707.794	746.632	723.429	632.622	558.818	476.733	498.403	527.815	485.167
ENSMUSG00000030849	Fgfr2	fibroblast growth factor receptor 2 [Source:MGI Symbol;Acc:MGI:95523]	227.1	-0.779381	1.3761e-14	230.445	232.046	205.63	200.796	253.615	148.22	138.958	122.21	114.454	130.831
ENSMUSG00000000826	Dnajc5	DnaJ heat shock protein family (Hsp40) member C5 [Source:MGI Symbol;Acc:MGI:892995]	5679.97	0.186468	1.4744e-14	5372.69	5501.29	5341.48	5300.46	5348.54	6090.84	6404.89	6194.44	5897.71	5993.72
ENSMUSG00000097486	Gm17733	predicted gene, 17733 [Source:MGI Symbol;Acc:MGI:4937367]	127.76	-0.903861	1.48647e-14	172.079	164.234	157.894	182.03	158.391	92.9829	85.5126	83.9528	87.9691	95.398
ENSMUSG00000025020	Slit1	slit homolog 1 (Drosophila) [Source:MGI Symbol;Acc:MGI:1315203]	49.377	1.77964	1.48944e-14	29.183	15.8936	17.1358	25.3341	31.1126	91.1417	86.5815	74.3886	55.8084	103.575
ENSMUSG00000029544	Cabp1	calcium binding protein 1 [Source:MGI Symbol;Acc:MGI:1352750]	1475.02	-0.265596	1.49368e-14	1746.95	1706.97	1657.28	1691.75	1722.51	1429.73	1439.82	1373	1448.18	1403.71
ENSMUSG00000042197	Zfp451	zinc finger protein 451 [Source:MGI Symbol;Acc:MGI:2137896]	1859.79	0.331395	1.61082e-14	1587.96	1752.53	1689.1	1628.89	1667.82	2190.16	1901.59	2125.39	2057.34	2191.43
ENSMUSG00000017760	Ctsa	cathepsin A [Source:MGI Symbol;Acc:MGI:97748]	4902.39	-0.203754	1.66147e-14	5246.9	5174.95	5230.09	5155.96	4835.65	4434.64	4600.58	4432.5	4445.75	4349.24
ENSMUSG00000009614	Sardh	sarcosine dehydrogenase [Source:MGI Symbol;Acc:MGI:2183102]	960.847	-0.343832	1.70941e-14	1166.31	1076.52	1037.94	1082.8	1138.91	875.513	885.055	855.468	872.124	853.13
ENSMUSG00000074570	Cass4	Cas scaffolding protein family member 4 [Source:MGI Symbol;Acc:MGI:2444482]	474.916	-0.431091	1.74541e-14	587.685	596.539	635.249	599.574	610.938	444.661	454.286	417.639	454.034	472.447
ENSMUSG00000037386	Rims2	regulating synaptic membrane exocytosis 2 [Source:MGI Symbol;Acc:MGI:2152972]	1812.09	0.275284	1.76001e-14	1619.15	1673.06	1586.29	1623.26	1733.82	2080.61	2009.55	1904.35	1981.67	1994.27
ENSMUSG00000022636	Alcam	activated leukocyte cell adhesion molecule [Source:MGI Symbol;Acc:MGI:1313266]	1771.3	0.293249	1.76001e-14	1482.29	1557.57	1461.44	1499.4	1478.32	1948.04	1757.28	1878.84	1744.25	1835.27
ENSMUSG00000028798	Eif3i	eukaryotic translation initiation factor 3, subunit I [Source:MGI Symbol;Acc:MGI:1860763]	3877.62	-0.210187	1.76775e-14	4105.74	4277.49	4217.86	4444.73	4340.68	3696.3	3688.8	3640.79	3778.89	3686.9
ENSMUSG00000036923	Stox1	storkhead box 1 [Source:MGI Symbol;Acc:MGI:2684909]	148.963	0.868774	1.76775e-14	126.795	92.1827	93.023	81.6321	98.0518	188.728	164.612	177.47	181.614	184.436
ENSMUSG00000021939	Ctsb	cathepsin B [Source:MGI Symbol;Acc:MGI:88561]	1913	-0.286987	1.76775e-14	1863.69	1905.11	1955.93	1917.89	1751.73	1564.14	1532.81	1538.78	1611.82	1446.41
ENSMUSG00000028782	Adgrb2	adhesion G protein-coupled receptor B2 [Source:MGI Symbol;Acc:MGI:2451244]	622.621	-0.488959	1.7709e-14	619.887	646.338	582.618	587.376	623.194	429.931	452.148	434.642	447.413	417.934
ENSMUSG00000028191	Bcl10	B cell leukemia/lymphoma 10 [Source:MGI Symbol;Acc:MGI:1337994]	692.849	-0.402543	1.82732e-14	827.187	773.487	793.143	836.025	814.584	586.437	584.692	611.049	678.213	600.553
ENSMUSG00000086741	Gm15816	predicted gene 15816 [Source:MGI Symbol;Acc:MGI:3802114]	94.9133	-1.10288	1.82732e-14	138.871	131.387	122.399	145.437	140.478	54.3168	57.721	91.3917	58.6461	56.3302
ENSMUSG00000060441	Trim5	tripartite motif-containing 5 [Source:MGI Symbol;Acc:MGI:3646853]	345.264	0.625554	1.86849e-14	274.723	226.748	290.085	265.539	260.214	402.312	394.427	382.57	416.198	432.471
ENSMUSG00000048701	Ccdc6	coiled-coil domain containing 6 [Source:MGI Symbol;Acc:MGI:1923801]	1527.97	0.338617	1.8954e-14	1226.69	1320.23	1265.6	1163.49	1181.34	1523.63	1555.26	1523.9	1539.93	1632.67
ENSMUSG00000031075	Ano1	anoctamin 1, calcium activated chloride channel [Source:MGI Symbol;Acc:MGI:2142149]	578.061	0.524396	1.90721e-14	401.518	439.722	335.372	343.418	345.067	510.025	571.866	511.156	557.138	533.32
ENSMUSG00000029478	Ncor2	nuclear receptor co-repressor 2 [Source:MGI Symbol;Acc:MGI:1337080]	3001.14	0.290685	1.92685e-14	2787.48	2857.66	2640.14	2564.37	2639.86	3325.29	3429.06	3294.35	3167.83	3284.42
ENSMUSG00000044533	Rps2	ribosomal protein S2 [Source:MGI Symbol;Acc:MGI:105110]	6789.32	-0.256537	2.00896e-14	7849.22	7744.41	7881.25	8112.54	7448.16	6322.84	6807.87	6601.45	6707.41	6242.66
ENSMUSG00000027746	Ufm1	ubiquitin-fold modifier 1 [Source:MGI Symbol;Acc:MGI:1915140]	1865.45	0.258918	2.02389e-14	1577.89	1666.71	1613.21	1603.55	1697.99	1925.94	1905.86	1969.17	2009.1	1954.3
ENSMUSG00000051495	Irf2bp2	interferon regulatory factor 2 binding protein 2 [Source:MGI Symbol;Acc:MGI:2443921]	2184.46	0.330997	2.11694e-14	2041.8	2012.13	1985.31	1926.33	1753.62	2352.19	2613.48	2485.64	2361.92	2410.39
ENSMUSG00000017390	Aldoc	aldolase C, fructose-bisphosphate [Source:MGI Symbol;Acc:MGI:101863]	2943.75	-0.319	2.11719e-14	3414.41	3211.56	3221.53	3330.03	3263.99	2653.24	2563.24	2537.71	2789.47	2634.8
ENSMUSG00000001576	Ergic1	endoplasmic reticulum-golgi intermediate compartment (ERGIC) 1 [Source:MGI Symbol;Acc:MGI:1914708]	3689.77	-0.241086	2.15938e-14	4163.1	4128.09	3916.76	3962.44	4155.89	3305.96	3686.66	3414.43	3357.01	3447.05
ENSMUSG00000050335	Lgals3	lectin, galactose binding, soluble 3 [Source:MGI Symbol;Acc:MGI:96778]	47.4255	-1.49793	2.19842e-14	89.5616	73.1104	80.7831	73.1874	82.9669	19.3331	30.9983	23.3793	31.2148	36.3421
ENSMUSG00000040761	Spen	SPEN homolog, transcriptional regulator (Drosophila) [Source:MGI Symbol;Acc:MGI:1891706]	4012.19	0.324683	2.26239e-14	3535.17	3705.32	3416.15	3235.26	3491.21	4254.2	4596.3	4428.24	4081.58	4411.93
ENSMUSG00000028249	Sdcbp	syndecan binding protein [Source:MGI Symbol;Acc:MGI:1337026]	4328.47	0.271624	2.27961e-14	3760.58	3789.03	3925.32	3879.87	3956.01	5006.35	4332.28	4480.32	4787.22	4693.58
ENSMUSG00000039652	Cpeb3	cytoplasmic polyadenylation element binding protein 3 [Source:MGI Symbol;Acc:MGI:2443075]	275.394	0.585725	2.32165e-14	270.697	247.94	254.589	208.303	230.045	359.043	358.084	369.817	350.931	375.232
ENSMUSG00000038859	Baiap2l1	BAI1-associated protein 2-like 1 [Source:MGI Symbol;Acc:MGI:1914148]	1226.05	0.297663	2.4198e-14	1087.82	1081.82	1050.18	1043.39	1007.86	1261.25	1338.27	1284.8	1283.59	1310.13
ENSMUSG00000078253	Krtap16-1	keratin associated protein 16-1 [Source:MGI Symbol;Acc:MGI:3650326]	31.781	2.15914	2.43462e-14	16.101	4.23828	14.6878	9.383	9.42805	43.2693	53.4454	56.3228	44.4575	41.7934
ENSMUSG00000022900	Ildr1	immunoglobulin-like domain containing receptor 1 [Source:MGI Symbol;Acc:MGI:2146574]	770.492	-0.356751	2.43462e-14	880.521	904.874	904.526	940.177	906.979	702.435	746.097	715.193	692.402	691.408
ENSMUSG00000036067	Slc2a6	solute carrier family 2 (facilitated glucose transporter), member 6 [Source:MGI Symbol;Acc:MGI:2443286]	395.053	-0.505779	2.90119e-14	442.776	492.701	478.579	510.435	508.172	332.345	360.222	351.752	307.419	364.329
ENSMUSG00000054364	Rhob	ras homolog family member B [Source:MGI Symbol;Acc:MGI:107949]	5543.67	-0.21891	2.93121e-14	6425.29	6491.99	6362.28	6133.67	6025.47	5222.7	5448.22	5364.48	5350.98	5617.58
ENSMUSG00000044628	Rnf208	ring finger protein 208 [Source:MGI Symbol;Acc:MGI:1916096]	774.693	-0.369095	2.96384e-14	890.584	851.895	816.399	865.113	878.695	681.261	725.788	636.554	649.836	644.163
ENSMUSG00000027950	Chrnb2	cholinergic receptor, nicotinic, beta polypeptide 2 (neuronal) [Source:MGI Symbol;Acc:MGI:87891]	1369.48	0.306014	3.07696e-14	1227.7	1104.07	1219.09	1152.23	1234.13	1459.19	1484.71	1463.33	1515.34	1418.25
ENSMUSG00000015776	Med22	mediator complex subunit 22 [Source:MGI Symbol;Acc:MGI:98446]	1887.98	0.320403	3.11388e-14	1580.91	1692.14	1624.23	1736.79	1782.85	2102.7	2265.01	2009.55	2141.53	2002.45
ENSMUSG00000053046	Brsk2	BR serine/threonine kinase 2 [Source:MGI Symbol;Acc:MGI:1923020]	4397.73	0.200773	3.1386e-14	4338.2	4392.98	4329.24	4298.35	4259.6	4948.35	5141.44	4976.59	4771.14	5010.66
ENSMUSG00000031104	Rab33a	RAB33A, member RAS oncogene family [Source:MGI Symbol;Acc:MGI:109493]	38.0655	2.01083	3.21932e-14	15.0946	13.7744	9.79189	9.383	11.3137	39.5868	52.3765	46.7585	48.2411	52.696
ENSMUSG00000020422	Tns3	tensin 3 [Source:MGI Symbol;Acc:MGI:2443012]	3285.12	0.270117	3.28807e-14	2967.61	2963.62	2833.53	2600.03	2838.79	3454.18	3615.05	3428.25	3349.45	3280.78
ENSMUSG00000015647	Lama5	laminin, alpha 5 [Source:MGI Symbol;Acc:MGI:105382]	1558.62	0.286536	3.42734e-14	1635.25	1535.32	1521.42	1454.37	1597.11	1876.23	1922.96	1934.1	1818.97	1897.06
ENSMUSG00000040712	Camta2	calmodulin binding transcription activator 2 [Source:MGI Symbol;Acc:MGI:2135957]	1938.48	0.296166	3.49804e-14	1686.58	1734.52	1720.93	1641.09	1671.59	2024.45	2180.57	2149.83	1991.13	2036.97
ENSMUSG00000004980	Hnrnpa2b1	heterogeneous nuclear ribonucleoprotein A2/B1 [Source:MGI Symbol;Acc:MGI:104819]	16340.6	0.19567	3.52063e-14	15367.4	14487.5	15925.3	15816.9	15336.6	17740.4	17182.7	17776.7	17439.6	17961.2
ENSMUSG00000028832	Stmn1	stathmin 1 [Source:MGI Symbol;Acc:MGI:96739]	5866.15	0.214082	3.70192e-14	5125.14	5273.49	5090.56	5290.14	5024.21	6055.86	6166.53	6066.92	6008.38	5643.92
ENSMUSG00000040746	Rnf167	ring finger protein 167 [Source:MGI Symbol;Acc:MGI:1917760]	2292.66	0.23148	3.70192e-14	2100.17	2109.61	2181.14	2107.42	2085.49	2397.3	2588.89	2482.45	2529.35	2426.74
ENSMUSG00000031864	Ints10	integrator complex subunit 10 [Source:MGI Symbol;Acc:MGI:1918135]	1659.41	-0.253832	3.70747e-14	1776.14	1769.48	1799.26	1764	1775.3	1507.06	1472.95	1513.28	1486.02	1470.04
ENSMUSG00000014846	Tppp3	tubulin polymerization-promoting protein family member 3 [Source:MGI Symbol;Acc:MGI:1915221]	337.101	-0.636149	3.72881e-14	330.07	312.573	286.413	364.999	296.041	216.346	194.541	205.1	204.315	204.424
ENSMUSG00000019961	Tmpo	thymopoietin [Source:MGI Symbol;Acc:MGI:106920]	9722.84	0.200988	3.74007e-14	8703.57	8592.06	9093	8500.06	8601.21	10386.5	9584.89	9734.27	10052.1	10203.9
ENSMUSG00000052155	Acvr2a	activin receptor IIA [Source:MGI Symbol;Acc:MGI:102806]	653.824	0.487748	3.82521e-14	509.193	491.641	509.178	487.916	565.683	755.832	640.276	674.81	704.699	814.971
ENSMUSG00000026669	Mcm10	minichromosome maintenance 10 replication initiation factor [Source:MGI Symbol;Acc:MGI:1917274]	1127.51	-0.323694	3.86835e-14	1228.7	1202.61	1336.59	1337.08	1299.19	1008.08	1033.63	1032.94	1076.44	967.608
ENSMUSG00000006360	Crip1	cysteine-rich protein 1 (intestinal) [Source:MGI Symbol;Acc:MGI:88501]	5714.36	-0.244763	4.35235e-14	6133.46	6271.6	6166.44	6751.07	6376.19	5368.15	5333.85	5325.16	5541.11	5192.37
ENSMUSG00000010751	Tnfrsf22	tumor necrosis factor receptor superfamily, member 22 [Source:MGI Symbol;Acc:MGI:1930270]	256.826	-0.603235	4.73516e-14	310.95	290.322	329.252	288.058	302.641	197.934	197.748	213.601	196.748	194.43
ENSMUSG00000034342	Cbl	Casitas B-lineage lymphoma [Source:MGI Symbol;Acc:MGI:88279]	2299.95	0.32725	4.90463e-14	2026.71	2168.94	1960.83	1847.51	2069.46	2640.35	2516.21	2596.16	2360.03	2524.87
ENSMUSG00000028403	Zdhhc21	zinc finger, DHHC domain containing 21 [Source:MGI Symbol;Acc:MGI:1915518]	641.192	0.403839	5.00931e-14	587.685	601.836	603.425	615.525	596.796	780.688	788.854	775.766	777.533	851.313
ENSMUSG00000029657	Hsph1	heat shock 105kDa/110kDa protein 1 [Source:MGI Symbol;Acc:MGI:105053]	6378.48	0.178994	5.03651e-14	6051.95	6091.47	5936.33	5842.79	6143.32	6766.58	6874.14	6809.74	6779.3	6812.32
ENSMUSG00000043903	Zfp469	zinc finger protein 469 [Source:MGI Symbol;Acc:MGI:2684868]	50.1858	-1.58201	5.87469e-14	71.448	101.719	70.9912	59.1129	74.4816	31.3012	24.5849	25.5046	24.5935	19.9881
ENSMUSG00000070802	Pnmal2	PNMA-like 2 [Source:MGI Symbol;Acc:MGI:3645856]	7424.13	-0.206844	5.91005e-14	7898.53	7687.19	7466.32	7343.14	7378.4	6413.98	6754.43	6720.47	6532.42	6315.34
ENSMUSG00000038260	Trpm4	transient receptor potential cation channel, subfamily M, member 4 [Source:MGI Symbol;Acc:MGI:1915917]	363.437	-0.529017	5.92191e-14	459.884	429.126	458.995	440.063	442.176	266.06	322.81	341.125	316.878	301.639
ENSMUSG00000026782	Abi2	abl-interactor 2 [Source:MGI Symbol;Acc:MGI:106913]	1169.89	0.322155	5.93189e-14	1114.99	1014.01	1064.87	1026.5	1092.71	1302.68	1298.72	1329.43	1312.92	1397.35
ENSMUSG00000015980	Lrrc27	leucine rich repeat containing 27 [Source:MGI Symbol;Acc:MGI:1923862]	479.458	-0.482383	6.43104e-14	603.786	545.679	591.186	565.795	548.713	430.852	396.565	387.883	407.685	417.025
ENSMUSG00000004698	Hdac9	histone deacetylase 9 [Source:MGI Symbol;Acc:MGI:1931221]	324.187	0.583454	6.57304e-14	242.521	234.165	238.677	256.156	238.53	410.598	366.635	342.187	343.363	350.701
ENSMUSG00000021339	Mrs2	MRS2 magnesium transporter [Source:MGI Symbol;Acc:MGI:2685748]	1884.06	0.274052	6.61061e-14	1727.83	1651.87	1626.68	1638.27	1690.45	2006.04	2074.75	2098.82	1937.21	1972.47
ENSMUSG00000029817	Tra2a	transformer 2 alpha homolog (Drosophila) [Source:MGI Symbol;Acc:MGI:1933972]	2177.47	0.311434	6.65119e-14	2070.99	1935.84	1990.2	1925.39	2027.03	2549.21	2255.39	2379.37	2557.73	2595.73
ENSMUSG00000025584	Pde8a	phosphodiesterase 8A [Source:MGI Symbol;Acc:MGI:1277116]	1005.64	-0.320393	6.72939e-14	1010.34	1061.69	1056.3	1035.88	1026.72	824.878	815.576	854.406	808.748	851.313
ENSMUSG00000018326	Ywhab	tyrosine 3-monooxygenase/tryptophan 5-monooxygenase activation protein, beta polypeptide [Source:MGI Symbol;Acc:MGI:1891917]	7048.88	0.155317	7.3729e-14	7036.12	6886.15	6789.45	6770.77	6889.08	7723.11	7706.82	7540.87	7872.76	7438.31
ENSMUSG00000060802	B2m	beta-2 microglobulin [Source:MGI Symbol;Acc:MGI:88127]	1689.6	-0.291011	7.63502e-14	1931.11	1947.49	1960.83	2006.09	1832.81	1587.15	1561.67	1504.77	1536.15	1712.62
ENSMUSG00000031706	Rfx1	regulatory factor X, 1 (influences HLA class II expression) [Source:MGI Symbol;Acc:MGI:105982]	492.921	-0.422336	7.80154e-14	584.666	565.811	552.018	532.954	585.482	416.122	416.874	431.454	427.549	414.3
ENSMUSG00000029192	Tbc1d14	TBC1 domain family, member 14 [Source:MGI Symbol;Acc:MGI:1098708]	1838.82	-0.247253	7.89055e-14	1999.54	2039.67	2086.9	2004.21	1945.95	1709.6	1749.8	1687.56	1710.2	1628.13
ENSMUSG00000058672	Tubb2a	tubulin, beta 2A class IIA [Source:MGI Symbol;Acc:MGI:107861]	2230.82	-0.262978	8.29356e-14	2383.95	2452.91	2517.74	2462.1	2499.38	1939.75	2145.3	2105.2	2124.5	1955.2
ENSMUSG00000066705	Fxyd6	FXYD domain-containing ion transport regulator 6 [Source:MGI Symbol;Acc:MGI:1890226]	1646.54	0.296064	8.50187e-14	1487.33	1399.69	1436.96	1446.86	1430.24	1758.39	1753.01	1808.7	1718.71	1804.38
ENSMUSG00000029082	Bst1	bone marrow stromal cell antigen 1 [Source:MGI Symbol;Acc:MGI:105370]	57.6044	-1.25653	8.56729e-14	83.5237	91.1231	91.799	81.6321	80.1385	35.9043	39.5496	34.0062	34.9985	34.525
ENSMUSG00000093661	Eif4e3	eukaryotic translation initiation factor 4E member 3 [Source:MGI Symbol;Acc:MGI:1914142]	874.698	0.375293	9.07602e-14	711.461	688.721	773.56	749.702	735.388	1031.1	927.812	894.788	903.339	981.236
ENSMUSG00000021686	Ap3b1	adaptor-related protein complex 3, beta 1 subunit [Source:MGI Symbol;Acc:MGI:1333879]	2230.58	0.246898	9.36915e-14	2080.04	1928.42	1927.78	1967.62	1989.32	2339.3	2482	2243.35	2394.08	2289.55
ENSMUSG00000056666	Retsat	retinol saturase (all trans retinol 13,14 reductase) [Source:MGI Symbol;Acc:MGI:1914692]	426.263	-0.473655	9.7097e-14	502.149	495.879	489.595	500.114	524.2	371.932	398.702	330.498	341.471	367.964
ENSMUSG00000028647	Mycbp	MYC binding protein [Source:MGI Symbol;Acc:MGI:1891750]	883.995	-0.353724	9.82551e-14	968.07	968.448	1045.28	1002.1	1022.94	773.323	751.442	754.513	770.912	861.307
ENSMUSG00000042532	Golga7b	golgi autoantigen, golgin subfamily a, 7B [Source:MGI Symbol;Acc:MGI:1918396]	1037.02	0.339981	1.04537e-13	882.534	829.644	899.63	835.087	897.551	1030.18	1110.59	1123.27	1142.65	1092.08
ENSMUSG00000029613	Eif2ak1	eukaryotic translation initiation factor 2 alpha kinase 1 [Source:MGI Symbol;Acc:MGI:1353448]	1728.11	-0.295845	1.05692e-13	1831.48	1815.05	1882.49	2020.16	1766.82	1531.92	1547.78	1586.6	1507.77	1420.98
ENSMUSG00000044986	Tst	thiosulfate sulfurtransferase, mitochondrial [Source:MGI Symbol;Acc:MGI:98852]	554.843	-0.45429	1.14712e-13	685.297	700.377	625.457	767.529	685.42	510.025	513.076	459.084	540.111	508.789
ENSMUSG00000030030	1700003E16Rik	RIKEN cDNA 1700003E16 gene [Source:MGI Symbol;Acc:MGI:1919087]	184.351	-0.819477	1.16809e-13	218.369	262.774	203.182	178.277	193.275	117.84	131.476	115.834	122.022	110.843
ENSMUSG00000009418	Nav1	neuron navigator 1 [Source:MGI Symbol;Acc:MGI:2183683]	2744.4	0.353253	1.16813e-13	2243.06	2105.37	2063.64	1897.24	2267.45	2689.14	2870.02	2741.75	2520.84	2694.77
ENSMUSG00000047181	Samd14	sterile alpha motif domain containing 14 [Source:MGI Symbol;Acc:MGI:2384945]	642.245	0.410282	1.17736e-13	586.679	561.573	522.642	515.127	513.829	702.435	773.889	689.688	682.943	739.561
ENSMUSG00000005958	Ephb3	Eph receptor B3 [Source:MGI Symbol;Acc:MGI:104770]	2488.9	0.279275	1.19995e-13	2179.67	2114.9	2075.88	2063.32	2134.51	2594.32	2767.4	2567.47	2536.92	2369.5
ENSMUSG00000034201	Gas2l1	growth arrest-specific 2 like 1 [Source:MGI Symbol;Acc:MGI:1926176]	852.845	-0.364713	1.20422e-13	1078.76	1021.43	986.533	972.079	924.892	732.816	831.61	776.829	777.533	754.098
ENSMUSG00000005043	Sgsh	N-sulfoglucosamine sulfohydrolase (sulfamidase) [Source:MGI Symbol;Acc:MGI:1350341]	646.275	0.483296	1.21337e-13	579.634	527.666	474.907	455.076	531.742	671.134	777.096	767.265	658.349	724.116
ENSMUSG00000004364	Cul3	cullin 3 [Source:MGI Symbol;Acc:MGI:1347360]	2845.46	0.304332	1.26196e-13	2554.01	2522.84	2495.71	2420.81	2438.1	3344.62	2899.95	2946.85	2969.19	3179.02
ENSMUSG00000038127	Ccdc50	coiled-coil domain containing 50 [Source:MGI Symbol;Acc:MGI:1914751]	2648.52	0.267997	1.27734e-13	2455.4	2415.82	2389.22	2445.21	2456.01	3009.52	2850.78	2956.41	2789.47	3039.11
ENSMUSG00000029623	Pdap1	PDGFA associated protein 1 [Source:MGI Symbol;Acc:MGI:2448536]	4437.51	-0.186423	1.28677e-13	4617.96	4663.17	4714.8	4775.95	4472.67	4230.26	4113.16	3970.22	4119.41	3985.82
ENSMUSG00000025823	Pdia4	protein disulfide isomerase associated 4 [Source:MGI Symbol;Acc:MGI:104864]	5117.53	0.175833	1.38823e-13	4802.11	4718.27	4724.59	4792.84	4849.79	5309.23	5686.59	5432.49	5269.63	5306.85
ENSMUSG00000040033	Stat2	signal transducer and activator of transcription 2 [Source:MGI Symbol;Acc:MGI:103039]	1260.52	0.320081	1.42108e-13	997.253	1082.88	993.877	1047.14	956.005	1244.68	1308.34	1295.42	1244.81	1248.35
ENSMUSG00000031983	2310022B05Rik	RIKEN cDNA 2310022B05 gene [Source:MGI Symbol;Acc:MGI:1916801]	2299.74	0.252963	1.42747e-13	2265.2	2251.59	2150.54	2092.41	2159.02	2443.33	2782.37	2602.54	2587.05	2602.09
ENSMUSG00000024558	Mapk4	mitogen-activated protein kinase 4 [Source:MGI Symbol;Acc:MGI:2444559]	327.604	0.57493	1.464e-13	248.559	218.272	244.797	249.588	230.045	329.583	376.255	349.626	362.281	357.969
ENSMUSG00000024472	Dcp2	decapping mRNA 2 [Source:MGI Symbol;Acc:MGI:1917890]	930.009	0.3648	1.46848e-13	862.408	878.384	828.639	822.889	837.211	1112.11	1051.8	1056.32	1103.87	1118.43
ENSMUSG00000034579	Pla2g3	phospholipase A2, group III [Source:MGI Symbol;Acc:MGI:2444945]	446.252	-0.508546	1.50247e-13	418.625	516.011	487.147	503.867	531.742	357.202	355.946	343.25	313.094	358.878
ENSMUSG00000058248	Kcnh1	potassium voltage-gated channel, subfamily H (eag-related), member 1 [Source:MGI Symbol;Acc:MGI:1341721]	408.209	-0.583229	1.51093e-13	353.215	408.994	348.836	351.863	346.01	217.267	240.504	252.921	213.774	282.56
ENSMUSG00000024151	Msh2	mutS homolog 2 [Source:MGI Symbol;Acc:MGI:101816]	798.382	-0.338593	1.51363e-13	926.811	856.133	872.702	903.583	894.722	744.784	703.341	692.876	683.889	698.676
ENSMUSG00000022974	Paxbp1	PAX3 and PAX7 binding protein 1 [Source:MGI Symbol;Acc:MGI:1914617]	2410.5	0.334021	1.52319e-13	2228.98	2159.41	2210.52	2134.63	2309.87	2940.47	2563.24	2740.69	2734.61	2935.53
ENSMUSG00000046079	Lrrc8d	leucine rich repeat containing 8D [Source:MGI Symbol;Acc:MGI:1922368]	2638.69	0.215406	1.54189e-13	2442.31	2447.61	2472.45	2432.07	2472.04	2994.79	2853.98	2818.26	2857.58	2714.75
ENSMUSG00000026842	Abl1	c-abl oncogene 1, non-receptor tyrosine kinase [Source:MGI Symbol;Acc:MGI:87859]	2644.7	0.281209	1.55511e-13	2399.04	2534.49	2397.79	2344.81	2251.42	2934.95	3103.04	2832.08	2771.5	2850.13
ENSMUSG00000025314	Ptprj	protein tyrosine phosphatase, receptor type, J [Source:MGI Symbol;Acc:MGI:104574]	467.283	0.477447	1.59795e-13	425.669	401.577	384.332	393.148	390.321	577.231	548.35	538.786	554.3	558.759
ENSMUSG00000066441	Rdh11	retinol dehydrogenase 11 [Source:MGI Symbol;Acc:MGI:102581]	2088.39	-0.262601	1.61042e-13	2170.61	2366.02	2228.88	2337.31	2173.17	1844.01	1950.76	1766.2	1969.37	1867.98
ENSMUSG00000022537	Tmem44	transmembrane protein 44 [Source:MGI Symbol;Acc:MGI:1924489]	143.115	0.844733	1.61672e-13	104.656	103.838	122.399	120.102	106.537	166.633	211.644	213.601	195.802	213.51
ENSMUSG00000041957	Pkp2	plakophilin 2 [Source:MGI Symbol;Acc:MGI:1914701]	247.09	-0.687866	1.62499e-13	327.051	314.693	269.277	325.59	291.327	202.537	198.817	187.034	172.155	189.887
ENSMUSG00000027886	1700013F07Rik	RIKEN cDNA 1700013F07 gene [Source:MGI Symbol;Acc:MGI:1922754]	151.297	-0.739262	1.69775e-13	254.596	248.999	216.646	243.958	219.674	131.649	154.992	148.777	129.589	146.277
ENSMUSG00000030720	Cln3	ceroid lipofuscinosis, neuronal 3, juvenile (Batten, Spielmeyer-Vogt disease) [Source:MGI Symbol;Acc:MGI:107537]	323.849	0.541635	1.77852e-13	289.817	248.999	238.677	289.935	283.784	406.915	405.116	362.379	400.118	398.854
ENSMUSG00000085081	Rptoros	regulatory associated protein of MTOR, complex 1, opposite strand [Source:MGI Symbol;Acc:MGI:2442055]	108.025	0.90332	1.79095e-13	67.4228	72.0508	74.6632	75.064	71.6532	135.332	136.82	128.586	139.994	133.557
ENSMUSG00000029512	Ulk1	unc-51 like kinase 1 [Source:MGI Symbol;Acc:MGI:1270126]	1776.89	-0.301879	1.83422e-13	1928.09	1899.81	1708.69	1769.63	1829.99	1485.89	1589.47	1448.45	1400.88	1493.66
ENSMUSG00000038119	Cdon	cell adhesion molecule-related/down-regulated by oncogenes [Source:MGI Symbol;Acc:MGI:1926387]	615.817	0.411926	1.83422e-13	588.691	510.713	549.57	573.301	543.056	776.085	708.686	722.632	690.51	780.446
ENSMUSG00000000384	Tbrg4	transforming growth factor beta regulated gene 4 [Source:MGI Symbol;Acc:MGI:1100868]	1749.36	-0.25077	1.83422e-13	1924.06	1984.58	1882.49	1949.79	1897.87	1561.38	1712.39	1632.3	1580.61	1622.67
ENSMUSG00000032735	Ablim3	actin binding LIM protein family, member 3 [Source:MGI Symbol;Acc:MGI:2442582]	199.421	-0.811266	1.854e-13	207.3	218.272	238.677	266.477	260.214	157.427	125.062	127.523	151.345	117.203
ENSMUSG00000032288	Imp3	IMP3, U3 small nucleolar ribonucleoprotein [Source:MGI Symbol;Acc:MGI:1916119]	1802.11	-0.26767	1.88129e-13	2028.72	1993.05	2064.87	2072.7	1929.92	1566.9	1720.94	1734.32	1709.25	1652.66
ENSMUSG00000034758	Tle6	transducin-like enhancer of split 6 [Source:MGI Symbol;Acc:MGI:2149593]	1142.21	-0.327291	1.88487e-13	1190.46	1204.73	1226.43	1336.14	1233.19	1019.13	1027.22	990.43	938.337	964.882
ENSMUSG00000027187	Cat	catalase [Source:MGI Symbol;Acc:MGI:88271]	720.794	-0.467506	1.90481e-13	846.307	819.048	800.487	757.208	830.612	597.484	536.592	524.971	630.918	635.986
ENSMUSG00000020326	Ccng1	cyclin G1 [Source:MGI Symbol;Acc:MGI:102890]	1850.71	0.301326	1.90805e-13	1643.3	1708.03	1668.29	1734.92	1672.54	2116.51	1988.17	1999.99	2011.94	2262.29
ENSMUSG00000025221	Kcnip2	Kv channel-interacting protein 2 [Source:MGI Symbol;Acc:MGI:2135916]	306.933	-0.583646	1.95169e-13	300.887	303.037	266.829	301.194	289.441	201.616	187.059	219.978	174.046	195.339
ENSMUSG00000062908	Acadm	acyl-Coenzyme A dehydrogenase, medium chain [Source:MGI Symbol;Acc:MGI:87867]	1221.06	-0.323777	2.0751e-13	1400.78	1360.49	1474.9	1401.82	1279.39	1159.99	1066.77	1154.09	1101.03	1039.38
ENSMUSG00000033319	Fem1c	fem-1 homolog c (C.elegans) [Source:MGI Symbol;Acc:MGI:2444737]	1266.35	0.337127	2.12785e-13	1121.03	1080.76	1108.93	1066.85	1066.31	1406.71	1310.48	1326.24	1348.86	1475.49
ENSMUSG00000020847	Rph3al	rabphilin 3A-like (without C2 domains) [Source:MGI Symbol;Acc:MGI:1923492]	251.881	0.635888	2.20765e-13	160.003	171.651	189.718	192.352	171.591	289.076	259.745	273.112	305.527	246.218
ENSMUSG00000045912	C2cd4c	C2 calcium-dependent domain containing 4C [Source:MGI Symbol;Acc:MGI:2685084]	1050.65	0.348607	2.21297e-13	911.717	964.21	968.173	934.547	843.811	1070.68	1236.73	1187.03	1210.76	1176.57
ENSMUSG00000024913	Lrp5	low density lipoprotein receptor-related protein 5 [Source:MGI Symbol;Acc:MGI:1278315]	2490.71	-0.297948	2.21574e-13	2926.35	3006	2542.22	2682.6	2767.13	2231.59	2372.97	2285.85	2188.82	2255.93
ENSMUSG00000026966	Ssna1	SS nuclear autoantigen 1 [Source:MGI Symbol;Acc:MGI:1915725]	1301.43	-0.323688	2.2178e-13	1515.5	1477.04	1447.98	1554.76	1497.18	1173.79	1250.62	1259.29	1167.25	1145.68
ENSMUSG00000068749	Psma5	proteasome (prosome, macropain) subunit, alpha type 5 [Source:MGI Symbol;Acc:MGI:1347009]	2316.75	-0.273304	2.25982e-13	2555.02	2463.5	2474.9	2705.12	2644.57	2172.67	2087.58	2148.77	2203.96	2022.44
ENSMUSG00000061589	Dot1l	DOT1-like, histone H3 methyltransferase (S. cerevisiae) [Source:MGI Symbol;Acc:MGI:2143886]	5096.48	0.25382	2.28132e-13	4693.43	4567.81	4484.69	4384.68	4779.08	5390.25	5837.3	5512.19	5239.36	5349.55
ENSMUSG00000098132	Rassf10	Ras association (RalGDS/AF-6) domain family (N-terminal) member 10 [Source:MGI Symbol;Acc:MGI:1925998]	369.087	-0.579156	2.29658e-13	460.89	502.237	474.907	495.422	445.947	338.789	379.462	313.495	292.284	271.657
ENSMUSG00000017132	Cyth1	cytohesin 1 [Source:MGI Symbol;Acc:MGI:1334257]	1612.59	0.271207	2.35126e-13	1467.2	1432.54	1412.48	1435.6	1496.23	1732.61	1817.14	1736.44	1771.68	1693.54
ENSMUSG00000027593	Raly	hnRNP-associated with lethal yellow [Source:MGI Symbol;Acc:MGI:97850]	4304.41	0.19183	2.36241e-13	3872.28	3811.28	3750.29	3938.05	3935.27	4313.12	4543.93	4324.1	4541.29	4347.42
ENSMUSG00000039988	Ankrd13c	ankyrin repeat domain 13c [Source:MGI Symbol;Acc:MGI:2139746]	1331.61	0.302097	2.38675e-13	1178.39	1163.41	1232.55	1147.54	1132.31	1469.31	1395.99	1485.65	1332.78	1523.64
ENSMUSG00000027223	Mapk8ip1	mitogen-activated protein kinase 8 interacting protein 1 [Source:MGI Symbol;Acc:MGI:1309464]	6081.03	-0.223096	2.41822e-13	7044.17	6822.58	6615.65	6608.45	6520.44	5616.72	5865.1	5857.57	5817.31	5643.92
ENSMUSG00000022514	Il1rap	interleukin 1 receptor accessory protein [Source:MGI Symbol;Acc:MGI:104975]	1351.77	0.367198	2.49278e-13	911.717	1028.84	995.101	918.596	883.409	1302.68	1130.9	1160.46	1253.32	1247.44
ENSMUSG00000025066	Sfr1	SWI5 dependent recombination repair 1 [Source:MGI Symbol;Acc:MGI:1915038]	2811.47	-0.283214	2.5727e-13	2940.44	2868.26	3205.62	3071.06	2912.33	2574.06	2371.91	2425.07	2463.14	2479.44
ENSMUSG00000043384	Gprasp1	G protein-coupled receptor associated sorting protein 1 [Source:MGI Symbol;Acc:MGI:1917418]	1374.89	-0.298655	2.58057e-13	1513.49	1400.75	1467.56	1515.35	1476.43	1231.79	1079.6	1232.72	1227.78	1220.19
ENSMUSG00000024212	Mllt1	myeloid/lymphoid or mixed-lineage leukemia; translocated to, 1 [Source:MGI Symbol;Acc:MGI:1927238]	1814.2	0.251816	2.64516e-13	1634.25	1657.17	1671.97	1629.83	1699.88	1906.61	2046.96	1991.49	1971.26	1962.47
ENSMUSG00000028837	Psmb2	proteasome (prosome, macropain) subunit, beta type 2 [Source:MGI Symbol;Acc:MGI:1347045]	4215.59	-0.190316	2.68675e-13	4534.43	4641.98	4451.64	4736.54	4547.15	3936.58	4004.13	3899.02	4149.68	4093.93
ENSMUSG00000050812	AI314180	expressed sequence AI314180 [Source:MGI Symbol;Acc:MGI:2140220]	5280.39	0.159782	2.71558e-13	4981.23	4935.48	4898.39	4881.98	4978.96	5439.96	5567.94	5375.1	5613.94	5568.51
ENSMUSG00000037706	Cd81	CD81 antigen [Source:MGI Symbol;Acc:MGI:1096398]	7215.11	-0.173272	2.71558e-13	7346.06	7336.47	7504.26	7420.08	7535.84	6535.5	6789.7	6535.57	6490.8	6591.54
ENSMUSG00000033676	Gabrb3	gamma-aminobutyric acid (GABA) A receptor, subunit beta 3 [Source:MGI Symbol;Acc:MGI:95621]	2344.7	0.288743	3.12187e-13	1982.43	2075.7	2046.51	1935.71	1936.52	2596.16	2314.18	2407	2373.27	2483.07
ENSMUSG00000022263	Trio	triple functional domain (PTPRF interacting) [Source:MGI Symbol;Acc:MGI:1927230]	2854.4	0.309607	3.21189e-13	2584.2	2494.23	2548.34	2286.64	2525.78	3072.12	3262.31	3114.76	2829.2	3136.32
ENSMUSG00000020366	Mapk9	mitogen-activated protein kinase 9 [Source:MGI Symbol;Acc:MGI:1346862]	1843.86	-0.236091	3.38619e-13	2103.19	1990.93	1971.84	1975.12	1924.27	1719.72	1704.91	1670.55	1690.33	1674.46
ENSMUSG00000032338	Hcn4	hyperpolarization-activated, cyclic nucleotide-gated K+ 4 [Source:MGI Symbol;Acc:MGI:1298209]	1018.81	0.365854	3.46382e-13	790.96	742.759	739.288	748.763	695.79	992.432	960.948	1004.25	923.203	911.278
ENSMUSG00000038539	Atf5	activating transcription factor 5 [Source:MGI Symbol;Acc:MGI:2141857]	9193.4	0.304101	3.52917e-13	7879.41	8561.33	8379.41	8152.89	7701.78	9144.55	10706.2	10297.5	9716.33	10352.9
ENSMUSG00000040466	Blvrb	biliverdin reductase B (flavin reductase (NADPH)) [Source:MGI Symbol;Acc:MGI:2385271]	273.064	-0.653669	3.53417e-13	317.994	298.799	323.132	392.209	317.725	196.093	208.437	217.852	223.233	205.333
ENSMUSG00000028416	Bag1	BCL2-associated athanogene 1 [Source:MGI Symbol;Acc:MGI:108047]	1871.03	0.257088	3.65179e-13	1765.07	1826.7	1864.13	1841.88	1811.13	2110.07	2255.39	2183.84	2211.52	2126.01
ENSMUSG00000053898	Ech1	enoyl coenzyme A hydratase 1, peroxisomal [Source:MGI Symbol;Acc:MGI:1858208]	1257.21	-0.295254	3.7384e-13	1494.37	1507.77	1482.25	1636.4	1515.09	1209.7	1267.72	1227.41	1325.21	1199.29
ENSMUSG00000051817	Sox12	SRY (sex determining region Y)-box 12 [Source:MGI Symbol;Acc:MGI:98360]	1789	0.294192	3.82948e-13	1492.36	1424.06	1466.34	1402.76	1441.55	1719.72	1931.52	1794.89	1748.03	1673.55
ENSMUSG00000052512	Nav2	neuron navigator 2 [Source:MGI Symbol;Acc:MGI:2183691]	2649.34	0.349406	3.87882e-13	2409.11	2420.06	2321.9	2085.84	2358.9	2832.76	3253.75	2967.04	2793.26	2928.26
ENSMUSG00000038388	Mpp6	membrane protein, palmitoylated 6 (MAGUK p55 subfamily member 6) [Source:MGI Symbol;Acc:MGI:1927340]	2150.36	-0.239899	3.96466e-13	2480.55	2398.87	2451.65	2400.17	2423.95	2113.75	1965.72	2062.69	2053.56	2090.58
ENSMUSG00000030104	Edem1	ER degradation enhancer, mannosidase alpha-like 1 [Source:MGI Symbol;Acc:MGI:2180139]	779.183	0.374376	4.12843e-13	616.868	689.781	698.896	666.193	634.508	810.148	925.674	844.841	831.45	870.393
ENSMUSG00000032575	Manf	mesencephalic astrocyte-derived neurotrophic factor [Source:MGI Symbol;Acc:MGI:1922090]	5010.28	0.171165	4.12843e-13	4593.8	4508.48	4777.22	4833.18	4643.32	5157.33	5347.74	5278.4	5301.79	5216.91
ENSMUSG00000031214	Ophn1	oligophrenin 1 [Source:MGI Symbol;Acc:MGI:2151070]	852.313	0.357964	4.25477e-13	741.65	738.521	795.591	770.344	690.134	996.114	923.536	920.293	989.416	948.528
ENSMUSG00000024240	Epc1	enhancer of polycomb homolog 1 (Drosophila) [Source:MGI Symbol;Acc:MGI:1278322]	942.57	0.309716	4.29658e-13	823.161	880.504	800.487	817.259	851.353	1005.32	1040.05	1024.44	1050.9	1053.92
ENSMUSG00000030231	Plekha5	pleckstrin homology domain containing, family A member 5 [Source:MGI Symbol;Acc:MGI:1923802]	838.749	0.393965	4.34055e-13	739.638	694.019	668.297	692.465	753.302	977.702	933.156	934.108	958.201	864.941
ENSMUSG00000024885	Aldh3b1	aldehyde dehydrogenase 3 family, member B1 [Source:MGI Symbol;Acc:MGI:1914939]	639.592	-0.403068	4.78241e-13	778.884	754.415	767.44	814.444	774.986	579.993	599.657	569.604	647.945	546.948
ENSMUSG00000028525	Pde4b	phosphodiesterase 4B, cAMP specific [Source:MGI Symbol;Acc:MGI:99557]	658.497	-0.373968	4.86691e-13	835.237	802.095	807.831	806	834.383	685.864	581.486	600.422	652.674	627.809
ENSMUSG00000028631	Kcnq4	potassium voltage-gated channel, subfamily Q, member 4 [Source:MGI Symbol;Acc:MGI:1926803]	194.888	0.719647	4.88999e-13	153.965	158.936	145.654	133.239	126.336	246.727	226.608	234.855	234.584	236.224
ENSMUSG00000030878	Cdr2	cerebellar degeneration-related 2 [Source:MGI Symbol;Acc:MGI:1100885]	1155.1	-0.294705	4.98689e-13	1250.84	1307.51	1320.68	1342.71	1303.9	1027.42	1099.91	1036.13	1089.68	1067.55
ENSMUSG00000025403	Shmt2	serine hydroxymethyltransferase 2 (mitochondrial) [Source:MGI Symbol;Acc:MGI:1277989]	21668.3	0.160773	5.1133e-13	21089.2	21388.5	21507.9	21516.2	20597.5	23123.3	24532.5	24121	23617.3	23218
ENSMUSG00000078429	Ctdsp2	CTD (carboxy-terminal domain, RNA polymerase II, polypeptide A) small phosphatase 2 [Source:MGI Symbol;Acc:MGI:1098748]	3022.71	0.217014	5.43624e-13	2837.79	2789.85	2707.46	2822.41	2838.79	3321.61	3436.54	3182.77	3210.4	3131.78
ENSMUSG00000061286	Exosc5	exosome component 5 [Source:MGI Symbol;Acc:MGI:107889]	1065.92	-0.322159	5.44557e-13	1267.95	1355.19	1237.45	1278.9	1261.47	975.861	1058.22	1054.19	1029.14	1007.58
ENSMUSG00000051166	Eml5	echinoderm microtubule associated protein like 5 [Source:MGI Symbol;Acc:MGI:2442513]	1807.63	0.328117	5.60799e-13	1429.97	1605.25	1596.08	1452.49	1576.37	2029.97	1797.9	2031.87	1777.35	1970.65
ENSMUSG00000040675	Mthfd1l	methylenetetrahydrofolate dehydrogenase (NADP+ dependent) 1-like [Source:MGI Symbol;Acc:MGI:1924836]	3541.94	-0.191612	5.6718e-13	3804.86	3997.76	3799.25	3832.02	3752.37	3237.83	3466.47	3324.11	3432.69	3341.65
ENSMUSG00000032050	Rdx	radixin [Source:MGI Symbol;Acc:MGI:97887]	3785.41	0.272028	5.88773e-13	3290.63	3333.41	3463.88	3309.38	3347.9	4237.63	3680.25	3964.91	4127.93	4192.97
ENSMUSG00000067288	Rps28	ribosomal protein S28 [Source:MGI Symbol;Acc:MGI:1859516]	4769.67	-0.23404	5.89557e-13	5284.13	5180.24	5189.7	5716.12	5371.16	4432.8	4579.2	4417.62	4647.23	4667.23
ENSMUSG00000042216	Sgsm1	small G protein signaling modulator 1 [Source:MGI Symbol;Acc:MGI:107320]	3528.51	-0.221582	6.24302e-13	3968.89	4032.73	3784.57	3776.66	3824.02	3306.88	3467.54	3432.5	3119.59	3308.95
ENSMUSG00000028717	Tal1	T cell acute lymphocytic leukemia 1 [Source:MGI Symbol;Acc:MGI:98480]	272.86	0.687563	6.47944e-13	200.256	194.961	247.245	183.907	182.904	305.647	352.739	325.184	294.176	340.707
ENSMUSG00000048612	Myof	myoferlin [Source:MGI Symbol;Acc:MGI:1919192]	553.159	0.454471	6.87483e-13	514.224	491.641	438.187	504.805	479.888	692.309	692.652	663.121	636.594	650.523
ENSMUSG00000036501	Fam13b	family with sequence similarity 13, member B [Source:MGI Symbol;Acc:MGI:2447834]	754.929	0.402261	7.01697e-13	701.398	706.734	671.969	615.525	629.794	873.671	944.914	866.095	799.289	907.643
ENSMUSG00000016257	Prelid3b	PRELI domain containing 3B [Source:MGI Symbol;Acc:MGI:1913640]	4033.89	0.204197	7.16216e-13	3769.64	3598.3	3880.04	3928.66	3858.9	4466.86	4268.15	4247.59	4503.45	4437.37
ENSMUSG00000029458	Brap	BRCA1 associated protein [Source:MGI Symbol;Acc:MGI:1919649]	1717.33	0.238287	7.28463e-13	1528.58	1549.09	1598.53	1530.37	1514.15	1824.68	1786.14	1840.59	1790.6	1855.26
ENSMUSG00000086810	Gm13110	predicted gene 13110 [Source:MGI Symbol;Acc:MGI:3651716]	461.482	-0.435424	7.40866e-13	522.275	518.13	527.538	511.374	543.999	404.154	355.946	373.005	422.819	380.683
ENSMUSG00000048264	Dip2c	disco interacting protein 2 homolog C [Source:MGI Symbol;Acc:MGI:1920179]	1041.04	0.32806	7.41444e-13	928.824	854.014	813.951	872.619	812.698	1078.97	1118.08	1026.56	1069.82	1085.72
ENSMUSG00000025511	Tspan4	tetraspanin 4 [Source:MGI Symbol;Acc:MGI:1928097]	320.208	-0.534784	7.71838e-13	360.259	372.969	390.452	403.469	401.635	250.409	287.536	297.554	250.665	249.852
ENSMUSG00000026456	Cyb5r1	cytochrome b5 reductase 1 [Source:MGI Symbol;Acc:MGI:1919267]	1576.86	-0.271849	7.77691e-13	1897.9	1693.19	1823.74	1908.5	1881.84	1479.44	1578.78	1522.84	1505.88	1545.45
ENSMUSG00000025810	Nrp1	neuropilin 1 [Source:MGI Symbol;Acc:MGI:106206]	1129.94	0.288945	7.87546e-13	890.584	938.78	897.182	886.694	934.32	1112.11	1086.01	1069.07	1136.03	1148.41
ENSMUSG00000033287	Kctd17	potassium channel tetramerisation domain containing 17 [Source:MGI Symbol;Acc:MGI:1920094]	2196.47	-0.258828	7.90908e-13	2504.71	2560.98	2658.5	2410.49	2405.1	2026.29	2176.3	2123.26	1994.91	2152.36
ENSMUSG00000015839	Nfe2l2	nuclear factor, erythroid derived 2, like 2 [Source:MGI Symbol;Acc:MGI:108420]	1231.35	0.303991	8.00755e-13	1061.66	1135.86	1157.89	1180.38	1071.97	1365.28	1343.62	1456.95	1394.26	1361.01
ENSMUSG00000031024	St5	suppression of tumorigenicity 5 [Source:MGI Symbol;Acc:MGI:108517]	263.769	-0.62014	8.05028e-13	332.082	336.944	337.82	287.12	338.467	193.331	242.642	209.351	229.855	188.07
ENSMUSG00000031266	Gla	galactosidase, alpha [Source:MGI Symbol;Acc:MGI:1347344]	473.091	-0.440276	9.32461e-13	508.186	568.99	517.746	534.831	541.17	381.138	414.736	375.131	421.873	377.049
ENSMUSG00000063430	Wscd2	WSC domain containing 2 [Source:MGI Symbol;Acc:MGI:2445030]	205.974	0.725072	9.32461e-13	143.902	107.017	152.998	144.498	136.707	197.934	225.539	253.984	215.666	239.858
ENSMUSG00000063193	Cd300lb	CD300 molecule like family member B [Source:MGI Symbol;Acc:MGI:2685099]	25.7149	-2.04569	9.77589e-13	41.2587	39.2041	41.6155	47.8533	43.3691	9.20623	6.41344	13.815	12.2968	9.99407
ENSMUSG00000028961	Pgd	phosphogluconate dehydrogenase [Source:MGI Symbol;Acc:MGI:97553]	2497.63	-0.213526	9.83178e-13	2780.43	2855.54	2849.44	2887.15	2836.9	2403.75	2575	2466.51	2433.81	2384.04
ENSMUSG00000023991	Foxp4	forkhead box P4 [Source:MGI Symbol;Acc:MGI:1921373]	1800.04	0.306616	9.90528e-13	1592.99	1744.05	1697.67	1596.99	1535.83	1906.61	2164.54	2057.37	1888.97	2079.68
ENSMUSG00000081965	Gm11620	predicted gene 11620 [Source:MGI Symbol;Acc:MGI:3650770]	190.679	0.74273	1.0009e-12	131.827	148.34	151.774	132.3	176.305	230.156	282.192	272.05	230.801	227.138
ENSMUSG00000025757	Hspa4l	heat shock protein 4 like [Source:MGI Symbol;Acc:MGI:107422]	4161.88	-0.244326	1.04797e-12	4391.54	4538.14	4454.09	4237.36	4398.19	3868.46	3357.44	3756.62	3758.08	3834.09
ENSMUSG00000025468	Caly	calcyon neuron-specific vesicular protein [Source:MGI Symbol;Acc:MGI:1915816]	384.468	-0.503127	1.09875e-12	415.606	411.114	430.843	414.729	372.408	282.631	289.674	320.933	287.555	262.572
ENSMUSG00000020368	Canx	calnexin [Source:MGI Symbol;Acc:MGI:88261]	9259.31	0.169652	1.1199e-12	9026.6	8761.59	8882.47	8928.86	8786	10185.8	9859.6	9881.99	10102.3	9890.5
ENSMUSG00000032186	Tmod2	tropomodulin 2 [Source:MGI Symbol;Acc:MGI:1355335]	2990.36	0.308408	1.12808e-12	2515.77	2711.44	2675.63	2535.29	2693.6	3421.04	3244.13	3284.79	3019.33	3288.05
ENSMUSG00000010453	Kansl3	KAT8 regulatory NSL complex subunit 3 [Source:MGI Symbol;Acc:MGI:1918055]	1922.91	0.241156	1.16334e-12	1878.78	1782.2	1779.68	1863.46	1884.67	2204.89	2221.19	2176.4	2146.26	2124.19
ENSMUSG00000039263	Npepl1	aminopeptidase-like 1 [Source:MGI Symbol;Acc:MGI:2448523]	5362.6	0.202289	1.1914e-12	5308.28	5317.99	5112.59	5479.67	5224.09	5938.02	6288.38	6086.05	6166.35	5961.01
ENSMUSG00000028356	Ambp	alpha 1 microglobulin/bikunin [Source:MGI Symbol;Acc:MGI:88002]	92.9437	-1.15746	1.2309e-12	131.827	95.3614	107.711	114.473	103.709	44.1899	54.5143	43.5704	62.4297	43.6105
ENSMUSG00000038253	Hoxa5	homeobox A5 [Source:MGI Symbol;Acc:MGI:96177]	226.369	0.656633	1.23394e-12	188.18	214.033	175.03	173.586	190.447	257.774	312.121	292.241	305.527	317.085
ENSMUSG00000032115	Hyou1	hypoxia up-regulated 1 [Source:MGI Symbol;Acc:MGI:108030]	10541.1	0.15516	1.23426e-12	9466.36	9472.57	9478.55	9467.45	9555.33	10457.4	11175.4	10446.3	10395.5	10366.6
ENSMUSG00000026090	2010300C02Rik	RIKEN cDNA 2010300C02 gene [Source:MGI Symbol;Acc:MGI:1919347]	1393.3	-0.314987	1.23901e-12	1566.82	1516.25	1496.94	1502.22	1559.4	1198.65	1305.14	1227.41	1210.76	1206.56
ENSMUSG00000006651	Aplp1	amyloid beta (A4) precursor-like protein 1 [Source:MGI Symbol;Acc:MGI:88046]	8357.3	-0.206735	1.24216e-12	9356.67	8910.99	9290.06	9136.23	9066.02	7898.95	8095.91	7844.8	8015.59	7795.38
ENSMUSG00000037935	Smarce1	SWI/SNF related, matrix associated, actin dependent regulator of chromatin, subfamily e, member 1 [Source:MGI Symbol;Acc:MGI:1927347]	3254.24	0.188491	1.29797e-12	2919.3	2882.03	3019.57	3024.14	2903.84	3344.62	3360.65	3442.06	3368.37	3292.59
ENSMUSG00000075028	Prdm11	PR domain containing 11 [Source:MGI Symbol;Acc:MGI:2685553]	166.271	0.845805	1.30137e-12	112.707	118.672	137.086	116.349	141.421	238.441	278.985	205.1	203.369	199.881
ENSMUSG00000059878	Zfp422	zinc finger protein 422 [Source:MGI Symbol;Acc:MGI:1914505]	1144.74	0.308506	1.32112e-12	954.988	971.627	1089.35	990.845	988.06	1222.59	1180.07	1211.47	1269.4	1287.42
ENSMUSG00000025534	Gusb	glucuronidase, beta [Source:MGI Symbol;Acc:MGI:95872]	1871.05	0.232194	1.32262e-12	1631.23	1723.92	1653.61	1687.06	1636.71	1920.42	2008.48	1926.66	2019.51	1914.32
ENSMUSG00000045545	Krt14	keratin 14 [Source:MGI Symbol;Acc:MGI:96688]	79.8712	-1.07715	1.34055e-12	97.6121	92.1827	113.831	94.7683	106.537	46.0312	55.5832	51.0093	49.187	38.1592
ENSMUSG00000048756	Foxo3	forkhead box O3 [Source:MGI Symbol;Acc:MGI:1890081]	2801.77	0.233479	1.36485e-12	2653.64	2656.34	2450.42	2477.11	2573.86	3010.44	3221.69	2942.6	2887.85	3009.12
ENSMUSG00000035835	Plppr3	phospholipid phosphatase related 3 [Source:MGI Symbol;Acc:MGI:2388640]	80.113	1.1142	1.40499e-12	59.3723	46.6211	36.7196	46.915	44.3119	114.157	100.477	106.269	96.4822	91.7637
ENSMUSG00000040725	Hnrnpul1	heterogeneous nuclear ribonucleoprotein U-like 1 [Source:MGI Symbol;Acc:MGI:2443517]	6698.54	0.185467	1.40845e-12	6484.66	6289.61	6796.8	6383.26	6141.43	7234.26	7500.52	7235.88	7299.54	7211.18
ENSMUSG00000007739	Cct4	chaperonin containing Tcp1, subunit 4 (delta) [Source:MGI Symbol;Acc:MGI:104689]	3565.89	0.211197	1.4501e-12	3256.42	3284.67	3443.07	3320.64	3288.51	3757.98	3692.01	4083.93	3865.91	3804.11
ENSMUSG00000027674	Pex5l	peroxisomal biogenesis factor 5-like [Source:MGI Symbol;Acc:MGI:1916672]	8767.1	0.150958	1.49849e-12	8009.22	8212.74	7997.53	8162.27	8063.82	8785.51	8998.06	9178.49	9099.6	8857.47
ENSMUSG00000037868	Egr2	early growth response 2 [Source:MGI Symbol;Acc:MGI:95296]	3564.25	0.192093	1.49952e-12	3267.49	3341.89	3353.72	3445.44	3441.24	3876.74	3864.1	3834.2	3856.45	3824.1
ENSMUSG00000034336	Ina	internexin neuronal intermediate filament protein, alpha [Source:MGI Symbol;Acc:MGI:96568]	9778.65	0.18788	1.51376e-12	9239.94	9111.25	8713.56	8830.34	8801.09	10094.6	10665.6	10445.2	9945.24	9779.65
ENSMUSG00000030200	Bcl2l14	BCL2-like 14 (apoptosis facilitator) [Source:MGI Symbol;Acc:MGI:1914063]	123.877	-0.945299	1.53897e-12	179.123	173.77	134.639	137.93	160.277	66.2849	82.3059	76.5139	73.7805	109.026
ENSMUSG00000027006	Dnajc10	DnaJ heat shock protein family (Hsp40) member C10 [Source:MGI Symbol;Acc:MGI:1914111]	3723.24	0.212586	1.59847e-12	3300.7	3192.49	3460.21	3366.62	3215.91	3884.11	3727.28	3714.11	3849.83	3967.65
ENSMUSG00000045657	Pcdhb10	protocadherin beta 10 [Source:MGI Symbol;Acc:MGI:2136745]	289.817	0.660827	1.59971e-12	163.022	170.591	215.422	192.352	193.275	297.361	338.844	264.611	317.824	257.12
ENSMUSG00000038295	Atg9b	autophagy related 9B [Source:MGI Symbol;Acc:MGI:2685420]	629.282	-0.393526	1.61006e-12	705.423	647.398	692.776	705.602	650.536	533.961	549.418	516.469	489.033	502.429
ENSMUSG00000028965	Tnfrsf9	tumor necrosis factor receptor superfamily, member 9 [Source:MGI Symbol;Acc:MGI:1101059]	20.9329	-2.2314	1.61053e-12	35.2208	29.668	39.1676	34.7171	44.3119	7.36499	7.48235	6.37616	8.51314	9.08552
ENSMUSG00000058886	Deaf1	deformed epidermal autoregulatory factor 1 (Drosophila) [Source:MGI Symbol;Acc:MGI:1858496]	1318.83	0.33415	1.61696e-12	1215.62	1136.92	1187.27	1262.01	1211.51	1471.16	1533.88	1575.97	1521.96	1485.48
ENSMUSG00000042015	Wdr41	WD repeat domain 41 [Source:MGI Symbol;Acc:MGI:2445123]	716.832	0.37482	1.62766e-12	596.742	627.266	596.081	584.561	591.139	753.07	805.956	759.826	843.747	722.299
ENSMUSG00000002227	Mov10	Moloney leukemia virus 10 [Source:MGI Symbol;Acc:MGI:97054]	354.19	-0.584395	1.66724e-12	393.467	455.616	428.395	479.471	466.689	259.616	314.259	308.181	332.958	271.657
ENSMUSG00000005936	Kctd20	potassium channel tetramerisation domain containing 20 [Source:MGI Symbol;Acc:MGI:1914239]	1677.05	0.253986	1.76033e-12	1696.64	1610.55	1669.52	1642.03	1584.86	1887.28	2059.78	1980.86	1973.16	1885.25
ENSMUSG00000023800	Tiam2	T cell lymphoma invasion and metastasis 2 [Source:MGI Symbol;Acc:MGI:1344338]	86.1669	-1.07898	1.80584e-12	137.864	144.102	116.279	112.596	110.308	56.158	48.1008	65.887	68.1051	55.4217
ENSMUSG00000030729	Pgm2l1	phosphoglucomutase 2-like 1 [Source:MGI Symbol;Acc:MGI:1918224]	519.727	0.451041	1.84929e-12	358.246	424.888	410.036	402.531	391.264	566.183	516.282	567.478	536.328	526.96
ENSMUSG00000031511	Arhgef7	Rho guanine nucleotide exchange factor (GEF7) [Source:MGI Symbol;Acc:MGI:1860493]	3012.34	0.231647	1.96999e-12	2712.01	2648.93	2614.44	2576.57	2524.83	3162.34	3222.76	3063.75	2940.82	2966.42
ENSMUSG00000031862	Atp13a1	ATPase type 13A1 [Source:MGI Symbol;Acc:MGI:2180801]	3992.43	0.204913	1.98759e-12	3753.54	3762.54	3600.97	3637.79	3794.79	4156.61	4562.1	4306.03	4212.11	4162.08
ENSMUSG00000001419	Mef2d	myocyte enhancer factor 2D [Source:MGI Symbol;Acc:MGI:99533]	5215.29	0.237866	2.00922e-12	4730.66	4834.82	4789.46	4425.02	4641.43	5434.44	5789.2	5630.15	5218.55	5543.98
ENSMUSG00000035725	Prkx	protein kinase, X-linked [Source:MGI Symbol;Acc:MGI:1309999]	828.885	0.378698	2.02041e-12	660.139	713.091	642.593	652.119	644.879	818.434	905.365	878.848	868.34	839.502
ENSMUSG00000025742	Prps2	phosphoribosyl pyrophosphate synthetase 2 [Source:MGI Symbol;Acc:MGI:97776]	916.6	0.347506	2.0485e-12	800.016	768.189	750.304	753.455	802.327	1032.94	965.223	942.609	965.768	1022.12
ENSMUSG00000026553	Copa	coatomer protein complex subunit alpha [Source:MGI Symbol;Acc:MGI:1334462]	11627.4	0.140352	2.07469e-12	11257.6	11142.4	11118.7	10810.2	11217.5	12104.4	12643	12021.2	12433.9	12022
ENSMUSG00000006356	Crip2	cysteine rich protein 2 [Source:MGI Symbol;Acc:MGI:1915587]	6682.83	0.183949	2.10789e-12	6213.96	6394.51	6211.73	6316.64	6129.18	7051.05	7262.16	7159.37	7033.75	7016.75
ENSMUSG00000015837	Sqstm1	sequestosome 1 [Source:MGI Symbol;Acc:MGI:107931]	12240.9	-0.139438	2.13895e-12	12352.5	12847.3	12588.7	12611.7	12235.7	11253.7	11665	11401.6	11316.8	11230.6
ENSMUSG00000029426	Scarb2	scavenger receptor class B, member 2 [Source:MGI Symbol;Acc:MGI:1196458]	3421.49	0.192183	2.20142e-12	2960.56	3022.96	2970.62	2891.84	3036.78	3371.32	3507.09	3255.03	3427.01	3439.78
ENSMUSG00000031555	Adam9	a disintegrin and metallopeptidase domain 9 (meltrin gamma) [Source:MGI Symbol;Acc:MGI:105376]	2113.75	-0.232184	2.27284e-12	2306.46	2337.41	2320.68	2167.47	2358.9	2023.53	1884.48	1998.93	1917.35	1952.48
ENSMUSG00000007613	Tgfbr1	transforming growth factor, beta receptor I [Source:MGI Symbol;Acc:MGI:98728]	1176.36	0.339945	2.28259e-12	940.9	1023.55	957.158	982.4	961.662	1322.01	1128.77	1241.23	1215.49	1246.53
ENSMUSG00000040128	Pnrc1	proline-rich nuclear receptor coactivator 1 [Source:MGI Symbol;Acc:MGI:1917838]	1063.9	-0.384671	2.29739e-12	1413.87	1464.33	1417.38	1218.85	1298.24	960.21	1031.5	1030.81	1070.76	1118.43
ENSMUSG00000055296	Tmem245	transmembrane protein 245 [Source:MGI Symbol;Acc:MGI:2445107]	1996.26	0.413817	2.3117e-12	1779.16	1813.99	1891.06	1579.16	1847.9	2516.06	2323.8	2343.24	2131.12	2548.49
ENSMUSG00000024925	Rnaseh2c	ribonuclease H2, subunit C [Source:MGI Symbol;Acc:MGI:1915459]	421.978	-0.552008	2.31816e-12	533.344	537.203	607.097	596.759	517.6	324.98	410.46	387.883	389.713	391.586
ENSMUSG00000021636	Marveld2	MARVEL (membrane-associating) domain containing 2 [Source:MGI Symbol;Acc:MGI:2446166]	807.624	0.383218	2.33205e-12	675.234	669.649	720.928	746.887	643.936	943.639	909.64	877.785	860.773	913.095
ENSMUSG00000043090	Zfp866	zinc finger protein 866 [Source:MGI Symbol;Acc:MGI:3584369]	798.812	0.371217	2.36502e-12	759.764	664.351	711.136	688.712	732.56	947.321	945.983	870.346	865.503	970.333
ENSMUSG00000042225	Ammecr1	Alport syndrome, mental retardation, midface hypoplasia and elliptocytosis chromosomal region gene 1 [Source:MGI Symbol;Acc:MGI:1860206]	528.94	0.537028	2.41788e-12	379.379	410.054	408.812	423.173	460.089	673.896	625.311	523.908	536.328	660.517
ENSMUSG00000022270	Retreg1	reticulophagy regulator 1 [Source:MGI Symbol;Acc:MGI:1913520]	2003.79	-0.311076	2.49619e-12	2075.01	2188.01	2321.9	2281.95	2200.51	1728.01	1714.53	1737.5	1850.19	1883.43
ENSMUSG00000038400	Pmepa1	prostate transmembrane protein, androgen induced 1 [Source:MGI Symbol;Acc:MGI:1929600]	376.423	0.477814	2.50305e-12	282.773	310.454	309.669	282.428	297.927	394.027	439.321	385.758	405.793	437.013
ENSMUSG00000009681	Bcr	breakpoint cluster region [Source:MGI Symbol;Acc:MGI:88141]	1480.29	0.333199	2.54161e-12	1248.83	1326.58	1182.37	1183.2	1232.25	1484.97	1705.98	1578.1	1521.01	1494.57
ENSMUSG00000112627	AC123720.1		344.952	0.516947	2.63365e-12	261.641	262.774	258.261	240.205	246.072	335.107	376.255	368.755	398.226	337.073
ENSMUSG00000024359	Hspa9	heat shock protein 9 [Source:MGI Symbol;Acc:MGI:96245]	14130.9	0.135936	2.64279e-12	13924.3	13128.1	13647.5	13630.7	13602.8	14939	15094	14522.8	15183.7	14904.8
ENSMUSG00000023921	Mut	methylmalonyl-Coenzyme A mutase [Source:MGI Symbol;Acc:MGI:97239]	1175.64	-0.283949	2.65135e-12	1309.21	1315.99	1357.4	1307.05	1305.79	1049.51	1073.18	1059.51	1090.63	1138.42
ENSMUSG00000063065	Mapk3	mitogen-activated protein kinase 3 [Source:MGI Symbol;Acc:MGI:1346859]	6620.77	0.179756	2.68479e-12	6043.9	6092.53	6130.95	6213.42	5889.71	6888.1	6981.03	6809.74	7042.26	6677.86
ENSMUSG00000046324	Ermp1	endoplasmic reticulum metallopeptidase 1 [Source:MGI Symbol;Acc:MGI:106250]	1588.24	0.261607	2.73419e-12	1518.52	1513.07	1389.22	1396.19	1443.44	1820.99	1710.25	1707.75	1665.74	1797.12
ENSMUSG00000073802	Cdkn2b	cyclin-dependent kinase inhibitor 2B (p15, inhibits CDK4) [Source:MGI Symbol;Acc:MGI:104737]	178.752	-0.789974	2.85046e-12	207.3	263.833	193.39	229.884	217.788	121.522	105.822	129.649	148.507	137.191
ENSMUSG00000022762	Ncam2	neural cell adhesion molecule 2 [Source:MGI Symbol;Acc:MGI:97282]	158.202	0.83944	2.87707e-12	120.757	83.7061	105.263	119.164	99.9374	208.061	153.923	171.094	188.235	223.504
ENSMUSG00000034706	Dnaic2	dynein, axonemal, intermediate chain 2 [Source:MGI Symbol;Acc:MGI:2685574]	191.47	-0.652973	2.97596e-12	264.659	237.344	238.677	253.341	252.672	164.792	156.06	159.404	163.641	149.911
ENSMUSG00000045211	Nudt18	nudix (nucleoside diphosphate linked moiety X)-type motif 18 [Source:MGI Symbol;Acc:MGI:2385853]	449.597	-0.437625	2.99146e-12	538.376	539.322	484.699	534.831	539.285	407.836	358.084	370.88	409.577	399.763
ENSMUSG00000038774	Ascc3	activating signal cointegrator 1 complex subunit 3 [Source:MGI Symbol;Acc:MGI:1925237]	3193.42	0.470168	3.05006e-12	2807.6	2718.86	2801.71	2546.55	2626.66	4036.01	2991.87	3937.28	3830.91	3898.6
ENSMUSG00000005566	Trim28	tripartite motif-containing 28 [Source:MGI Symbol;Acc:MGI:109274]	7989.32	0.171826	3.10154e-12	7417.51	7516.6	7340.25	7587.09	7367.08	8327.96	8699.84	8617.38	8246.39	8065.22
ENSMUSG00000032135	Mcam	melanoma cell adhesion molecule [Source:MGI Symbol;Acc:MGI:1933966]	219.647	-0.703813	3.10829e-12	222.394	211.914	209.302	218.624	218.731	128.887	135.751	137.087	122.968	139.917
ENSMUSG00000031996	Aplp2	amyloid beta (A4) precursor-like protein 2 [Source:MGI Symbol;Acc:MGI:88047]	7475.24	0.176622	3.20219e-12	6231.07	6344.71	6332.91	6419.85	6222.52	7277.53	7450.29	7132.8	6985.5	6822.32
ENSMUSG00000049090	Zadh2	zinc binding alcohol dehydrogenase, domain containing 2 [Source:MGI Symbol;Acc:MGI:2444835]	685.565	0.336794	3.2351e-12	613.849	619.849	585.066	628.661	612.824	773.323	770.682	791.707	768.074	766.818
ENSMUSG00000071757	Zhx2	zinc fingers and homeoboxes 2 [Source:MGI Symbol;Acc:MGI:2683087]	499.347	0.417646	3.28224e-12	409.568	398.399	478.579	443.816	440.29	554.215	568.659	572.792	605.379	593.284
ENSMUSG00000002803	Btbd6	BTB (POZ) domain containing 6 [Source:MGI Symbol;Acc:MGI:3026623]	477.147	0.492721	3.35134e-12	386.423	397.339	402.692	404.407	360.152	504.501	563.314	537.723	619.567	518.783
ENSMUSG00000005698	Ctcf	CCCTC-binding factor [Source:MGI Symbol;Acc:MGI:109447]	1592.83	0.280325	3.41816e-12	1490.34	1457.97	1375.76	1464.69	1377.44	1868.86	1739.11	1670.55	1694.11	1730.79
ENSMUSG00000060671	Atp8b2	ATPase, class I, type 8B, member 2 [Source:MGI Symbol;Acc:MGI:1859660]	1266.56	-0.303581	3.57982e-12	1576.89	1487.64	1482.25	1503.16	1536.77	1217.06	1323.31	1277.36	1154.95	1183.84
ENSMUSG00000020198	Ap3d1	adaptor-related protein complex 3, delta 1 subunit [Source:MGI Symbol;Acc:MGI:107734]	5997.65	0.179538	3.59765e-12	5540.74	5708.97	5478.56	5602.59	5625.72	6375.32	6509.65	6533.44	6113.38	6146.35
ENSMUSG00000033307	Mif	macrophage migration inhibitory factor (glycosylation-inhibiting factor) [Source:MGI Symbol;Acc:MGI:96982]	14773.4	-0.250364	3.76805e-12	16804.4	15992.1	15774.7	17085.5	16421.8	12985.4	13979.2	13571.7	14394.8	14078.9
ENSMUSG00000042608	Stk40	serine/threonine kinase 40 [Source:MGI Symbol;Acc:MGI:1921428]	2108.21	-0.24282	3.79029e-12	2425.21	2301.39	2324.35	2413.31	2258.96	1987.63	2082.23	1961.73	1962.75	1918.86
ENSMUSG00000029090	Adgra3	adhesion G protein-coupled receptor A3 [Source:MGI Symbol;Acc:MGI:1917943]	86.5851	0.974689	3.79512e-12	50.3155	62.5147	53.8554	57.2363	53.7399	110.475	109.029	107.332	104.049	114.478
ENSMUSG00000042631	Xkr7	X-linked Kx blood group related 7 [Source:MGI Symbol;Acc:MGI:3526711]	720.683	0.454521	3.83001e-12	660.139	685.543	610.769	574.24	598.681	826.72	918.192	894.788	791.722	857.673
ENSMUSG00000027011	Ube2e3	ubiquitin-conjugating enzyme E2E 3 [Source:MGI Symbol;Acc:MGI:107412]	1004.94	0.325088	3.85054e-12	831.212	916.529	927.782	849.162	874.923	1075.29	1123.42	1056.32	1157.79	1090.26
ENSMUSG00000038685	Rtel1	regulator of telomere elongation helicase 1 [Source:MGI Symbol;Acc:MGI:2139369]	2069.34	-0.221933	3.86609e-12	2235.01	2292.91	2197.06	2159.03	2199.57	1876.23	1910.14	1882.03	1958.02	1875.25
ENSMUSG00000028909	Ptpru	protein tyrosine phosphatase, receptor type, U [Source:MGI Symbol;Acc:MGI:1321151]	3448.21	-0.270193	3.88701e-12	3379.19	3120.44	3150.54	2943.45	3009.44	2550.13	2824.05	2558.97	2557.73	2450.36
ENSMUSG00000022314	Rad21	RAD21 cohesin complex component [Source:MGI Symbol;Acc:MGI:108016]	7383.02	0.130418	3.89439e-12	7119.64	7072.64	6946.12	7064.46	6940.93	7776.5	7824.4	7603.57	7593.72	7676.36
ENSMUSG00000039176	Polg	polymerase (DNA directed), gamma [Source:MGI Symbol;Acc:MGI:1196389]	1729.05	0.242246	3.96153e-12	1610.1	1629.62	1563.03	1569.78	1592.4	1811.79	1960.38	1968.11	1871	1820.74
ENSMUSG00000022995	Enah	enabled homolog (Drosophila) [Source:MGI Symbol;Acc:MGI:108360]	1006.28	0.371996	3.9949e-12	892.597	898.516	946.142	895.138	991.831	1206.02	1282.69	1225.29	1136.98	1137.51
ENSMUSG00000026867	Gapvd1	GTPase activating protein and VPS9 domains 1 [Source:MGI Symbol;Acc:MGI:1913941]	3470.66	0.21398	4.23519e-12	3168.87	3276.19	3252.13	3160.19	3395.99	3774.55	3653.53	3764.06	3800.64	3854.99
ENSMUSG00000057193	Slc44a2	solute carrier family 44, member 2 [Source:MGI Symbol;Acc:MGI:1915932]	1734.55	-0.235831	4.42031e-12	1897.9	1747.23	1747.85	1809.04	1772.47	1546.65	1522.12	1556.85	1485.07	1516.37
ENSMUSG00000034832	Tet3	tet methylcytosine dioxygenase 3 [Source:MGI Symbol;Acc:MGI:2446229]	4422.62	0.276336	4.46155e-12	4017.19	4004.12	3877.59	3705.35	3989.95	4894.95	4983.25	4824.63	4361.57	4669.96
ENSMUSG00000004892	Bcan	brevican [Source:MGI Symbol;Acc:MGI:1096385]	435.016	-0.482954	4.69534e-12	502.149	433.365	413.707	446.631	412.006	308.409	339.913	301.805	301.744	329.804
ENSMUSG00000030986	Dhx32	DEAH (Asp-Glu-Ala-His) box polypeptide 32 [Source:MGI Symbol;Acc:MGI:2141813]	1806.22	-0.262882	4.71921e-12	2028.72	2183.78	2127.29	2039.86	1956.32	1690.26	1775.46	1789.58	1664.79	1692.63
ENSMUSG00000035504	Reep6	receptor accessory protein 6 [Source:MGI Symbol;Acc:MGI:1917585]	8768.37	-0.175192	4.93974e-12	9840.7	9801.03	9870.23	9489.03	9383.74	8489.99	8915.76	8675.83	8574.62	8196.96
ENSMUSG00000033021	Gmppa	GDP-mannose pyrophosphorylase A [Source:MGI Symbol;Acc:MGI:1916330]	2150	-0.215832	5.06652e-12	2334.64	2319.4	2206.85	2352.32	2243.88	1969.21	2040.54	1986.17	1958.97	1921.59
ENSMUSG00000031748	Gnao1	guanine nucleotide binding protein, alpha O [Source:MGI Symbol;Acc:MGI:95775]	2741.81	0.218648	5.09891e-12	2484.58	2485.75	2439.41	2371.08	2414.52	2763.71	3036.77	2877.77	2751.64	2768.36
ENSMUSG00000039148	Sart1	squamous cell carcinoma antigen recognized by T cells 1 [Source:MGI Symbol;Acc:MGI:1309453]	1966.4	0.248896	5.38079e-12	1842.55	1771.6	1738.06	1809.98	1772.47	2064.04	2137.81	2095.63	2178.42	2146
ENSMUSG00000033102	Cdc14b	CDC14 cell division cycle 14B [Source:MGI Symbol;Acc:MGI:2441808]	361.078	0.523818	5.51715e-12	323.025	285.025	325.58	277.737	311.126	443.74	428.632	464.397	424.711	425.202
ENSMUSG00000062981	Mrpl42	mitochondrial ribosomal protein L42 [Source:MGI Symbol;Acc:MGI:1333774]	3052.48	-0.226485	5.57956e-12	3206.1	3101.36	3155.44	3280.3	3154.63	2668.89	2535.45	2825.7	2838.66	2720.2
ENSMUSG00000022965	Ifngr2	interferon gamma receptor 2 [Source:MGI Symbol;Acc:MGI:107654]	1460.73	-0.304312	5.64498e-12	1590.98	1597.83	1635.25	1549.13	1582.03	1223.51	1342.55	1268.86	1332.78	1273.79
ENSMUSG00000051934	Spats2	spermatogenesis associated, serine-rich 2 [Source:MGI Symbol;Acc:MGI:1919822]	1687.83	0.238849	5.68709e-12	1539.65	1620.08	1567.93	1481.58	1629.17	1804.42	1840.66	1893.72	1862.49	1847.99
ENSMUSG00000048277	Syngr2	synaptogyrin 2 [Source:MGI Symbol;Acc:MGI:1328324]	3260.55	-0.187029	5.97519e-12	3337.93	3359.9	3318.23	3370.37	3376.19	2824.47	2983.32	2960.66	3097.84	2866.48
ENSMUSG00000073563	Csnk1g3	casein kinase 1, gamma 3 [Source:MGI Symbol;Acc:MGI:1917675]	1583.74	0.314639	6.00271e-12	1447.07	1371.09	1429.62	1354.91	1441.55	1863.34	1589.47	1641.86	1807.62	1847.09
ENSMUSG00000074457	S100a16	S100 calcium binding protein A16 [Source:MGI Symbol;Acc:MGI:1915110]	25.1513	-1.83614	6.04015e-12	54.3407	55.0977	66.0953	55.3597	38.655	13.8093	9.62017	20.1912	15.1345	16.3539
ENSMUSG00000059495	Arhgef12	Rho guanine nucleotide exchange factor (GEF) 12 [Source:MGI Symbol;Acc:MGI:1916882]	3109.51	0.294841	6.40396e-12	2790.5	2857.66	2745.4	2578.45	2807.67	3459.7	3571.22	3314.54	3154.59	3403.44
ENSMUSG00000049550	Clip1	CAP-GLY domain containing linker protein 1 [Source:MGI Symbol;Acc:MGI:1928401]	3411.77	-0.203527	6.41252e-12	3562.34	3582.41	3583.83	3575.86	3659.03	3178.91	3242	3089.25	3024.06	3070.91
ENSMUSG00000050106	Tmc8	transmembrane channel-like gene family 8 [Source:MGI Symbol;Acc:MGI:2669037]	223.92	-0.661096	6.48446e-12	272.71	299.859	247.245	313.392	287.556	165.712	181.714	204.037	158.912	191.704
ENSMUSG00000026851	BC005624	cDNA sequence BC005624 [Source:MGI Symbol;Acc:MGI:2385132]	1423.15	-0.250805	6.51416e-12	1464.18	1528.96	1532.43	1571.65	1518.86	1278.75	1215.35	1265.67	1311.02	1324.67
ENSMUSG00000035048	Anapc13	anaphase promoting complex subunit 13 [Source:MGI Symbol;Acc:MGI:1916260]	721.176	-0.404462	6.64965e-12	809.073	841.299	763.768	902.645	891.894	627.865	609.277	640.804	632.81	673.237
ENSMUSG00000003344	Btbd2	BTB (POZ) domain containing 2 [Source:MGI Symbol;Acc:MGI:1933831]	945.239	-0.309266	6.71218e-12	1106.94	1054.27	1042.84	1080.92	987.117	863.545	860.471	800.208	824.829	902.192
ENSMUSG00000018585	Atox1	antioxidant 1 copper chaperone [Source:MGI Symbol;Acc:MGI:1333855]	890.684	-0.387696	6.71218e-12	953.982	937.72	981.637	1031.19	999.374	684.944	852.988	764.077	752.94	701.402
ENSMUSG00000025082	Vwa2	von Willebrand factor A domain containing 2 [Source:MGI Symbol;Acc:MGI:2684334]	125.592	-1.01602	6.7488e-12	121.763	143.042	129.743	137.93	115.022	49.7137	74.8235	60.5735	76.6183	59.0559
ENSMUSG00000001632	Brpf1	bromodomain and PHD finger containing, 1 [Source:MGI Symbol;Acc:MGI:1926033]	2019.19	0.236019	6.92537e-12	1985.45	1909.35	1824.96	1841.88	1830.93	2253.69	2269.29	2239.1	2095.18	2209.6
ENSMUSG00000027695	Pld1	phospholipase D1 [Source:MGI Symbol;Acc:MGI:109585]	319.578	0.514363	7.08126e-12	207.3	216.153	252.141	225.192	230.045	315.774	344.188	319.871	311.203	321.627
ENSMUSG00000030061	Uba3	ubiquitin-like modifier activating enzyme 3 [Source:MGI Symbol;Acc:MGI:1341217]	1476.91	-0.256807	7.13677e-12	1674.5	1642.34	1626.68	1673.93	1673.48	1438.93	1262.38	1404.88	1422.64	1406.44
ENSMUSG00000038976	Ppp1r9b	protein phosphatase 1, regulatory subunit 9B [Source:MGI Symbol;Acc:MGI:2387581]	3543.15	0.222917	7.67698e-12	3339.94	3233.81	3179.92	3161.13	2974.55	3559.13	3764.69	3820.38	3709.84	3690.54
ENSMUSG00000029860	Zyx	zyxin [Source:MGI Symbol;Acc:MGI:103072]	388.271	-0.521049	7.8642e-12	439.757	447.139	444.307	437.248	471.403	297.361	318.534	354.94	314.04	279.834
ENSMUSG00000031292	Cdkl5	cyclin-dependent kinase-like 5 [Source:MGI Symbol;Acc:MGI:1278336]	658.508	-0.401846	8.01645e-12	651.082	781.963	729.496	722.491	735.388	616.818	537.66	514.344	524.031	543.314
ENSMUSG00000020739	Nup85	nucleoporin 85 [Source:MGI Symbol;Acc:MGI:3046173]	3626.15	-0.182658	8.01645e-12	3871.27	3879.09	3969.39	3996.22	3875.87	3370.4	3562.67	3538.77	3397.69	3400.71
ENSMUSG00000056941	Commd7	COMM domain containing 7 [Source:MGI Symbol;Acc:MGI:1914197]	507.029	0.387221	8.16647e-12	463.909	427.007	447.979	440.063	445.004	591.04	581.486	599.359	557.138	580.565
ENSMUSG00000024186	Rgs11	regulator of G-protein signaling 11 [Source:MGI Symbol;Acc:MGI:1354739]	253.41	-0.639163	8.1757e-12	315.981	326.348	275.397	340.603	330.925	168.474	181.714	208.288	226.071	237.132
ENSMUSG00000110156	Gm42067	predicted gene, 42067 [Source:MGI Symbol;Acc:MGI:5624952]	73.7467	-1.06091	8.44005e-12	94.5931	109.136	104.039	107.905	90.5093	40.5074	54.5143	44.6331	55.8084	47.2447
ENSMUSG00000032246	Calml4	calmodulin-like 4 [Source:MGI Symbol;Acc:MGI:1922850]	1039.32	-0.424683	8.52841e-12	1304.18	1285.26	1265.6	1179.44	1293.53	967.575	794.198	937.296	1060.36	949.437
ENSMUSG00000033060	Lmo7	LIM domain only 7 [Source:MGI Symbol;Acc:MGI:1353586]	2039.33	0.228869	8.56388e-12	1749.97	1872.26	1809.05	1728.35	1765.87	2100.86	2120.71	2139.2	2088.56	2007.9
ENSMUSG00000051669	AU021092	expressed sequence AU021092 [Source:MGI Symbol;Acc:MGI:2146559]	122.615	-0.839978	8.70986e-12	140.883	164.234	148.102	174.524	148.963	89.3004	95.1328	79.702	74.7264	95.398
ENSMUSG00000030814	Bcl7c	B cell CLL/lymphoma 7C [Source:MGI Symbol;Acc:MGI:1332237]	677.708	-0.372269	8.95463e-12	770.833	719.449	749.08	780.666	751.416	579.072	557.97	634.428	564.705	580.565
ENSMUSG00000004929	Thop1	thimet oligopeptidase 1 [Source:MGI Symbol;Acc:MGI:1354165]	5917.3	-0.208318	8.96659e-12	6646.68	6813.04	6487.13	6684.45	6491.22	5407.74	6066.05	5768.3	5681.1	5756.59
ENSMUSG00000033088	Triobp	TRIO and F-actin binding protein [Source:MGI Symbol;Acc:MGI:1349410]	1302.92	-0.296966	9.25885e-12	1557.77	1504.59	1466.34	1350.21	1490.58	1215.22	1288.03	1180.65	1158.73	1157.5
ENSMUSG00000028214	Gem	GTP binding protein (gene overexpressed in skeletal muscle) [Source:MGI Symbol;Acc:MGI:99844]	179.341	-0.720096	9.39624e-12	229.439	208.736	197.062	196.105	208.36	117.84	150.716	113.708	125.805	124.472
ENSMUSG00000026049	Tex30	testis expressed 30 [Source:MGI Symbol;Acc:MGI:1922873]	305.474	0.551552	9.39676e-12	209.312	243.701	230.109	254.279	228.159	377.455	318.534	320.933	343.363	346.158
ENSMUSG00000040506	Ambra1	autophagy/beclin 1 regulator 1 [Source:MGI Symbol;Acc:MGI:2443564]	2070.27	0.250532	9.53606e-12	1830.48	2013.19	1882.49	1796.84	1895.04	2257.37	2266.08	2333.68	2209.63	2137.82
ENSMUSG00000007892	Rplp1	ribosomal protein, large, P1 [Source:MGI Symbol;Acc:MGI:1927099]	9078.49	-0.226476	9.85401e-12	10375.1	10692.1	10328	10940.6	10424.6	8759.73	9025.85	9103.03	9163.92	9048.27
ENSMUSG00000031562	Dctd	dCMP deaminase [Source:MGI Symbol;Acc:MGI:2444529]	896.556	0.334262	1.00484e-11	739.638	727.925	835.983	766.591	717.475	919.703	999.428	934.108	917.527	995.773
ENSMUSG00000003283	Hck	hemopoietic cell kinase [Source:MGI Symbol;Acc:MGI:96052]	47.7554	1.38324	1.01879e-11	29.183	30.7276	18.3598	40.3469	30.1698	86.5386	87.6504	70.1378	81.3478	67.2328
ENSMUSG00000005621	Zfp592	zinc finger protein 592 [Source:MGI Symbol;Acc:MGI:2443541]	1554.18	0.244136	1.02122e-11	1402.8	1477.04	1374.54	1368.98	1424.58	1651.6	1754.08	1622.73	1645.87	1676.28
ENSMUSG00000020538	Srebf1	sterol regulatory element binding transcription factor 1 [Source:MGI Symbol;Acc:MGI:107606]	5792.74	-0.194859	1.02122e-11	6308.56	6274.78	6182.36	6308.19	6223.46	5327.65	5809.51	5623.77	5252.61	5345.92
ENSMUSG00000042129	Rassf4	Ras association (RalGDS/AF-6) domain family member 4 [Source:MGI Symbol;Acc:MGI:2386853]	4814.61	0.201573	1.02122e-11	4156.06	4398.28	4223.98	4348.08	4470.78	5104.86	4868.87	5125.37	4716.28	5027.93
ENSMUSG00000002028	Kmt2a	lysine (K)-specific methyltransferase 2A [Source:MGI Symbol;Acc:MGI:96995]	6879.6	0.442597	1.02289e-11	5861.76	6067.1	5750.29	5207.57	5718.12	8086.75	8042.46	7974.45	6984.56	7785.38
ENSMUSG00000006301	Tmbim1	transmembrane BAX inhibitor motif containing 1 [Source:MGI Symbol;Acc:MGI:1916910]	1919.46	0.218589	1.03689e-11	1876.77	1898.75	1908.2	1853.14	1889.38	2170.83	2265.01	2157.27	2138.69	2234.13
ENSMUSG00000029032	Arhgef16	Rho guanine nucleotide exchange factor (GEF) 16 [Source:MGI Symbol;Acc:MGI:2446219]	692.152	-0.324559	1.05146e-11	806.054	760.772	791.919	799.432	807.042	637.071	638.138	633.365	629.972	629.626
ENSMUSG00000018415	Gid4	GID complex subunit 4, VID24 homolog [Source:MGI Symbol;Acc:MGI:1914021]	1917.48	-0.223092	1.09999e-11	1983.44	1968.68	2035.49	1895.37	1914.84	1708.68	1671.77	1686.49	1711.14	1608.14
ENSMUSG00000068794	Col28a1	collagen, type XXVIII, alpha 1 [Source:MGI Symbol;Acc:MGI:2685312]	98.3863	-0.985416	1.11939e-11	125.789	136.685	141.982	96.6449	123.508	67.2055	53.4454	64.8243	73.7805	54.5131
ENSMUSG00000027489	Necab3	N-terminal EF-hand calcium binding protein 3 [Source:MGI Symbol;Acc:MGI:1861721]	408	-0.476495	1.1333e-11	525.294	502.237	447.979	487.916	498.744	342.472	350.602	319.871	398.226	358.878
ENSMUSG00000001642	Akr1b3	aldo-keto reductase family 1, member B3 (aldose reductase) [Source:MGI Symbol;Acc:MGI:1353494]	1497.33	-0.260221	1.13475e-11	1563.81	1613.73	1548.34	1642.03	1672.54	1271.38	1320.1	1363.44	1416.02	1349.2
ENSMUSG00000046062	Ppp1r15b	protein phosphatase 1, regulatory (inhibitor) subunit 15b [Source:MGI Symbol;Acc:MGI:2444211]	4584.67	0.240728	1.21666e-11	4278.83	4206.5	4326.79	3827.33	3956.95	4882.99	5029.21	4683.29	4833.57	4890.74
ENSMUSG00000032261	Sh3bgrl2	SH3 domain binding glutamic acid-rich protein like 2 [Source:MGI Symbol;Acc:MGI:1915350]	1946.81	0.263542	1.29491e-11	1713.75	1818.22	1709.91	1737.73	1909.18	2185.56	2068.34	1995.74	2214.36	2205.06
ENSMUSG00000092486	2610524H06Rik	RIKEN cDNA 2610524H06 gene [Source:MGI Symbol;Acc:MGI:2447819]	848.598	0.317249	1.33954e-11	729.575	757.593	736.84	805.061	742.931	937.194	971.637	911.791	983.741	900.375
ENSMUSG00000038943	Prc1	protein regulator of cytokinesis 1 [Source:MGI Symbol;Acc:MGI:1858961]	3600.87	-0.183728	1.34037e-11	3857.19	3923.59	3791.91	3801.99	3808.93	3465.23	3278.34	3309.23	3394.85	3433.42
ENSMUSG00000024936	Kcnk7	potassium channel, subfamily K, member 7 [Source:MGI Symbol;Acc:MGI:1341841]	216.177	-0.582095	1.34741e-11	272.71	244.761	286.413	283.367	271.528	197.934	163.543	189.159	173.101	182.619
ENSMUSG00000005893	Nr2c2	nuclear receptor subfamily 2, group C, member 2 [Source:MGI Symbol;Acc:MGI:1352466]	1830.12	0.270519	1.37781e-11	1625.19	1642.34	1577.72	1570.71	1709.31	2085.21	2008.48	1852.28	1900.32	1956.11
ENSMUSG00000038544	Inip	INTS3 and NABP interacting protein [Source:MGI Symbol;Acc:MGI:1913459]	668.412	0.369429	1.39114e-11	550.452	576.407	510.402	620.216	600.567	735.578	718.306	760.889	743.481	745.013
ENSMUSG00000037578	Pkd2l1	polycystic kidney disease 2-like 1 [Source:MGI Symbol;Acc:MGI:1352448]	73.6066	-1.03637	1.39114e-11	109.688	89.004	97.9189	85.3853	100.88	49.7137	45.963	48.8839	44.4575	46.3361
ENSMUSG00000022676	Snai2	snail family zinc finger 2 [Source:MGI Symbol;Acc:MGI:1096393]	305.764	0.507121	1.40974e-11	244.533	261.714	312.117	258.971	261.157	393.106	357.015	368.755	377.416	396.129
ENSMUSG00000026589	Sec16b	SEC16 homolog B (S. cerevisiae) [Source:MGI Symbol;Acc:MGI:2148802]	67.772	-1.25218	1.43646e-11	102.644	94.3018	96.6949	96.6449	93.3377	27.6187	53.4454	26.5673	43.5116	51.7875
ENSMUSG00000026701	Prdx6	peroxiredoxin 6 [Source:MGI Symbol;Acc:MGI:894320]	1437.09	0.261354	1.4629e-11	1361.54	1311.75	1248.47	1303.3	1338.78	1575.19	1650.39	1615.29	1538.04	1502.74
ENSMUSG00000054008	Ndst1	N-deacetylase/N-sulfotransferase (heparan glucosaminyl) 1 [Source:MGI Symbol;Acc:MGI:104719]	1464.1	0.297129	1.47362e-11	1292.1	1314.93	1239.9	1229.17	1301.07	1572.42	1624.74	1607.86	1485.07	1550.9
ENSMUSG00000032715	Trib3	tribbles pseudokinase 3 [Source:MGI Symbol;Acc:MGI:1345675]	4250.84	-0.209274	1.48596e-11	4798.09	4791.38	4740.5	4841.63	4731	4134.52	4132.4	4081.81	4201.71	4124.83
ENSMUSG00000063632	Sox11	SRY (sex determining region Y)-box 11 [Source:MGI Symbol;Acc:MGI:98359]	1448.55	0.342557	1.50782e-11	1161.28	1261.95	1320.68	1140.97	1268.07	1533.76	1527.47	1478.21	1503.04	1746.24
ENSMUSG00000043987	Cep164	centrosomal protein 164 [Source:MGI Symbol;Acc:MGI:2384878]	2379.27	-0.222285	1.53794e-11	2355.77	2521.78	2336.59	2321.35	2410.75	2059.43	2123.92	2075.44	1920.19	2066.05
ENSMUSG00000040021	Lats1	large tumor suppressor [Source:MGI Symbol;Acc:MGI:1333883]	3062.03	0.25895	1.54384e-11	2823.71	2924.42	2835.98	2806.46	2865.19	3505.73	3493.19	3437.81	3100.67	3521.55
ENSMUSG00000034771	Tle2	transducin-like enhancer of split 2 [Source:MGI Symbol;Acc:MGI:104635]	177.763	-0.677916	1.59633e-11	220.382	205.557	183.598	208.303	239.473	132.57	136.82	113.708	136.21	142.643
ENSMUSG00000040818	Dennd6a	DENN/MADD domain containing 6A [Source:MGI Symbol;Acc:MGI:2442980]	478.683	0.400623	1.63493e-11	420.638	441.841	418.603	392.209	426.148	537.644	554.763	563.228	540.111	574.205
ENSMUSG00000000776	Polr3d	polymerase (RNA) III (DNA directed) polypeptide D [Source:MGI Symbol;Acc:MGI:1914315]	432.864	-0.428319	1.67205e-11	480.01	476.807	494.491	489.793	457.261	336.948	368.773	375.131	355.66	347.067
ENSMUSG00000041809	Efhc1	EF-hand domain (C-terminal) containing 1 [Source:MGI Symbol;Acc:MGI:1919127]	252.261	-0.63523	1.71315e-11	332.082	352.837	347.612	308.701	349.781	197.934	197.748	239.106	225.125	228.047
ENSMUSG00000032411	Tfdp2	transcription factor Dp 2 [Source:MGI Symbol;Acc:MGI:107167]	1794.18	-0.23624	1.71315e-11	2052.87	2001.53	1995.1	1893.49	1999.69	1770.36	1660.01	1623.8	1698.84	1679.91
ENSMUSG00000028221	Tmem55a	transmembrane protein 55A [Source:MGI Symbol;Acc:MGI:1919769]	425.126	-0.477353	1.73616e-11	461.896	427.007	522.642	471.027	458.203	289.076	330.292	350.689	366.065	343.433
ENSMUSG00000025132	Arhgdia	Rho GDP dissociation inhibitor (GDI) alpha [Source:MGI Symbol;Acc:MGI:2178103]	16404.1	0.148081	1.75671e-11	15179.2	15735.7	15303.5	15233.3	14965.2	16698.3	17780.2	16784.2	16787.9	16631
ENSMUSG00000046329	Slc25a23	solute carrier family 25 (mitochondrial carrier; phosphate carrier), member 23 [Source:MGI Symbol;Acc:MGI:1914222]	1066.68	-0.33332	1.76541e-11	1148.2	1029.9	1210.52	1123.15	1046.51	893.925	919.26	887.349	814.424	893.107
ENSMUSG00000069565	Dazap1	DAZ associated protein 1 [Source:MGI Symbol;Acc:MGI:1917498]	5088.13	0.216608	1.77122e-11	4800.1	4788.2	4789.46	4719.65	4467.96	5196.92	5717.59	5486.69	5456.92	5523.09
ENSMUSG00000055148	Klf2	Kruppel-like factor 2 (lung) [Source:MGI Symbol;Acc:MGI:1342772]	266.852	-0.638749	1.79701e-11	348.183	379.326	373.316	339.665	287.556	195.172	222.333	210.413	233.638	245.309
ENSMUSG00000052656	Rnf103	ring finger protein 103 [Source:MGI Symbol;Acc:MGI:109483]	673.852	0.350148	1.80404e-11	575.609	613.492	604.649	577.993	631.68	760.435	748.235	715.193	794.56	804.977
ENSMUSG00000040891	Foxa3	forkhead box A3 [Source:MGI Symbol;Acc:MGI:1347477]	35.3475	-1.5093	1.8108e-11	59.3723	45.5616	68.5432	59.1129	51.8543	23.0156	20.3092	20.1912	17.9722	18.171
ENSMUSG00000008461	Fut1	fucosyltransferase 1 [Source:MGI Symbol;Acc:MGI:109375]	1641.19	0.224321	1.86381e-11	1553.74	1554.39	1614.44	1538.81	1575.43	1789.69	1839.59	1878.84	1842.62	1802.57
ENSMUSG00000041961	Znrf3	zinc and ring finger 3 [Source:MGI Symbol;Acc:MGI:3039616]	520.218	0.503918	1.88034e-11	419.631	417.471	460.219	395.963	391.264	610.373	624.242	638.679	504.167	575.113
ENSMUSG00000018740	Slc25a35	solute carrier family 25, member 35 [Source:MGI Symbol;Acc:MGI:1919248]	418.991	-0.466238	1.93828e-11	456.865	465.152	503.058	446.631	430.862	332.345	348.464	344.313	283.771	355.244
ENSMUSG00000032549	Rab6b	RAB6B, member RAS oncogene family [Source:MGI Symbol;Acc:MGI:107283]	2644.66	0.184786	1.94101e-11	2540.93	2506.95	2457.77	2457.41	2490.89	2781.2	2827.26	2911.78	2787.58	2853.76
ENSMUSG00000029436	Mmp17	matrix metallopeptidase 17 [Source:MGI Symbol;Acc:MGI:1346076]	385.295	-0.539171	1.95799e-11	376.36	399.458	359.852	365.937	319.611	280.79	247.987	212.539	257.286	250.76
ENSMUSG00000020182	Ddc	dopa decarboxylase [Source:MGI Symbol;Acc:MGI:94876]	8994.15	0.149366	2.00312e-11	8521.43	8284.79	8665.82	8720.56	8310.83	9638	9458.76	9346.39	9524.31	9167.29
ENSMUSG00000011831	Evi5	ecotropic viral integration site 5 [Source:MGI Symbol;Acc:MGI:104736]	643.953	0.463331	2.02259e-11	520.262	500.118	600.977	508.559	485.545	777.927	645.62	702.441	713.212	754.098
ENSMUSG00000021693	Kif2a	kinesin family member 2A [Source:MGI Symbol;Acc:MGI:108390]	1818.12	0.22716	2.08239e-11	1538.65	1577.7	1611.99	1521.92	1640.48	1890.04	1841.73	1836.33	1813.3	1849.81
ENSMUSG00000025151	Maged1	melanoma antigen, family D, 1 [Source:MGI Symbol;Acc:MGI:1930187]	20692.4	-0.125067	2.10305e-11	20925.2	20943.5	21104	21656.9	21479.9	19241.9	19875.3	19516.4	19491.3	19193.2
ENSMUSG00000066306	Numa1	nuclear mitotic apparatus protein 1 [Source:MGI Symbol;Acc:MGI:2443665]	7530.24	0.19219	2.16783e-11	6998.89	7175.42	6802.92	6853.34	6923.02	7939.45	8237	8093.47	7610.75	7835.35
ENSMUSG00000023018	Smarcd1	SWI/SNF related, matrix associated, actin dependent regulator of chromatin, subfamily d, member 1 [Source:MGI Symbol;Acc:MGI:1933623]	1124.47	0.304623	2.23791e-11	967.064	1025.66	1023.25	1025.56	932.435	1307.28	1247.42	1216.78	1185.22	1182.03
ENSMUSG00000040820	Hlcs	holocarboxylase synthetase (biotin- [propriony-Coenzyme A-carboxylase (ATP-hydrolysing)] ligase) [Source:MGI Symbol;Acc:MGI:894646]	2289.56	0.225686	2.26201e-11	2248.1	2153.05	2102.81	2022.04	2254.25	2492.13	2534.38	2555.78	2475.43	2553.03
ENSMUSG00000039316	Rftn1	raftlin lipid raft linker 1 [Source:MGI Symbol;Acc:MGI:1923688]	456.587	0.429949	2.26234e-11	412.587	436.543	399.02	388.456	403.521	544.088	576.141	587.67	551.462	492.435
ENSMUSG00000103009	Gm4430	predicted gene 4430 [Source:MGI Symbol;Acc:MGI:3782614]	139.519	0.858927	2.263e-11	65.4101	94.3018	97.9189	84.447	75.4244	178.601	146.44	157.279	144.723	126.289
ENSMUSG00000097439	Gm16754	predicted gene, 16754 [Source:MGI Symbol;Acc:MGI:4439678]	152.089	-0.766865	2.34378e-11	200.256	206.616	193.39	166.079	209.303	102.189	117.58	92.4543	129.589	129.923
ENSMUSG00000010154	Spire2	spire homolog 2 (Drosophila) [Source:MGI Symbol;Acc:MGI:2446256]	1300.58	-0.268946	2.37224e-11	1340.4	1326.58	1383.1	1357.72	1319.93	1055.03	1120.22	1165.77	1144.54	1099.35
ENSMUSG00000047371	Zfp768	zinc finger protein 768 [Source:MGI Symbol;Acc:MGI:2384582]	2270.83	-0.242113	2.40669e-11	2499.67	2409.46	2388	2450.84	2298.56	1999.59	2128.19	2038.25	1989.24	2034.25
ENSMUSG00000041298	Katnal1	katanin p60 subunit A-like 1 [Source:MGI Symbol;Acc:MGI:2387638]	1390.47	0.267332	2.47999e-11	1256.88	1207.91	1189.71	1189.76	1218.1	1473.92	1467.61	1515.4	1443.45	1401.9
ENSMUSG00000039275	Foxk2	forkhead box K2 [Source:MGI Symbol;Acc:MGI:1916087]	5956.82	0.182706	2.4902e-11	5525.65	5491.76	5490.8	5314.53	5287.25	6107.41	6581.26	6130.68	5951.63	6001.89
ENSMUSG00000039987	Phtf2	putative homeodomain transcription factor 2 [Source:MGI Symbol;Acc:MGI:1916020]	680.013	0.343489	2.50765e-11	539.382	566.871	588.738	528.263	544.942	701.515	671.274	714.13	685.781	730.476
ENSMUSG00000041119	Pde9a	phosphodiesterase 9A [Source:MGI Symbol;Acc:MGI:1277179]	93.7915	-0.956882	2.54617e-11	119.751	105.957	122.399	118.226	106.537	58.9199	52.3765	65.887	52.0247	65.4157
ENSMUSG00000017670	Elmo2	engulfment and cell motility 2 [Source:MGI Symbol;Acc:MGI:2153045]	2429.18	-0.226678	2.55717e-11	2620.43	2643.63	2521.41	2576.57	2650.23	2245.4	2210.5	2211.47	2243.69	2212.32
ENSMUSG00000022938	Fam3b	family with sequence similarity 3, member B [Source:MGI Symbol;Acc:MGI:1270150]	16.2544	-2.62483	2.5881e-11	22.1388	32.8467	26.9277	30.0256	32.9982	0.920623	5.34454	8.50155	3.78362	5.45131
ENSMUSG00000030168	Adipor2	adiponectin receptor 2 [Source:MGI Symbol;Acc:MGI:93830]	1820.42	-0.248099	2.59716e-11	1902.93	1841.53	1915.54	1952.6	1970.46	1730.77	1601.22	1607.86	1525.74	1604.5
ENSMUSG00000066415	Msl2	male-specific lethal 2 homolog (Drosophila) [Source:MGI Symbol;Acc:MGI:1925103]	1312.93	0.280754	2.60307e-11	1221.66	1247.12	1221.54	1095	1152.11	1500.62	1424.85	1362.37	1428.32	1481.85
ENSMUSG00000030245	Golt1b	golgi transport 1B [Source:MGI Symbol;Acc:MGI:1914214]	582.503	-0.384984	2.67241e-11	632.969	673.887	591.186	629.599	646.765	472.28	492.766	446.331	520.247	499.704
ENSMUSG00000033419	Snap91	synaptosomal-associated protein 91 [Source:MGI Symbol;Acc:MGI:109132]	3702.54	0.200395	2.68839e-11	3248.37	3352.48	3512.84	3291.56	3522.32	3950.39	3904.72	3756.62	3919.83	3906.77
ENSMUSG00000087403	Kantr	Kdm5c adjacent non-coding transcript [Source:MGI Symbol;Acc:MGI:1920247]	444.679	-0.45036	2.71337e-11	468.94	508.594	538.554	467.273	452.547	373.773	357.015	342.187	327.283	376.14
ENSMUSG00000034271	Jdp2	Jun dimerization protein 2 [Source:MGI Symbol;Acc:MGI:1932093]	602.257	0.373816	2.73917e-11	565.546	565.811	629.129	563.918	524.2	699.674	785.647	720.506	761.453	716.847
ENSMUSG00000061787	Rps17	ribosomal protein S17 [Source:MGI Symbol;Acc:MGI:1309526]	3729.67	-0.200642	2.77775e-11	3972.91	4011.54	3964.49	4228.92	4027.67	3514.94	3530.6	3429.31	3657.81	3454.31
ENSMUSG00000063873	Slc24a3	solute carrier family 24 (sodium/potassium/calcium exchanger), member 3 [Source:MGI Symbol;Acc:MGI:2137513]	514.13	-0.415461	2.78201e-11	493.092	482.105	523.866	537.646	524.2	372.852	420.081	397.447	379.308	355.244
ENSMUSG00000020614	Fam20a	family with sequence similarity 20, member A [Source:MGI Symbol;Acc:MGI:2388266]	1715.96	-0.249812	2.83098e-11	2160.55	2081	2059.97	1955.42	2054.37	1687.5	1724.15	1723.69	1843.57	1690.82
ENSMUSG00000034255	Arhgap27	Rho GTPase activating protein 27 [Source:MGI Symbol;Acc:MGI:1916903]	252.93	-0.593321	2.86571e-11	346.171	314.693	290.085	296.503	348.838	200.696	228.746	228.479	202.424	201.699
ENSMUSG00000054418	2900041M22Rik	RIKEN cDNA 2900041M22 gene [Source:MGI Symbol;Acc:MGI:1925653]	138.432	-0.756412	3.0811e-11	158.997	163.174	145.654	167.956	180.076	86.5386	82.3059	112.646	105.941	97.2151
ENSMUSG00000034958	Atcay	ataxia, cerebellar, Cayman type [Source:MGI Symbol;Acc:MGI:2448730]	1516.67	0.270153	3.14733e-11	1391.73	1293.74	1325.58	1355.84	1361.41	1658.96	1695.29	1716.25	1544.66	1510.92
ENSMUSG00000029432	Nipsnap2	nipsnap homolog 2 [Source:MGI Symbol;Acc:MGI:1278343]	818.217	-0.383589	3.25339e-11	1072.73	990.699	1078.33	991.783	940.92	706.118	786.716	785.331	821.991	786.806
ENSMUSG00000032477	Cdc25a	cell division cycle 25A [Source:MGI Symbol;Acc:MGI:103198]	1412.01	0.242343	3.30303e-11	1360.53	1281.02	1236.23	1305.18	1316.16	1529.16	1591.6	1479.27	1548.45	1548.17
ENSMUSG00000020611	Gna13	guanine nucleotide binding protein, alpha 13 [Source:MGI Symbol;Acc:MGI:95768]	2231.33	0.238657	3.38017e-11	1898.91	1961.27	2035.49	1860.65	1944.06	2346.67	2298.15	2281.6	2288.14	2220.5
ENSMUSG00000032591	Mst1	macrophage stimulating 1 (hepatocyte growth factor-like) [Source:MGI Symbol;Acc:MGI:96080]	818.42	-0.352992	3.38722e-11	958.007	1001.29	1018.36	1095.93	987.117	727.292	807.025	815.086	789.83	825.874
ENSMUSG00000043456	Zfp536	zinc finger protein 536 [Source:MGI Symbol;Acc:MGI:1926102]	281.944	0.510748	3.41068e-11	236.483	257.476	226.438	246.773	261.157	364.567	346.326	358.128	332.012	352.518
ENSMUSG00000028357	Kif12	kinesin family member 12 [Source:MGI Symbol;Acc:MGI:1098232]	227.645	-0.777212	3.4213e-11	164.029	137.744	189.718	169.832	212.131	89.3004	91.926	104.144	93.6445	129.923
ENSMUSG00000037253	Mex3c	mex3 RNA binding family member C [Source:MGI Symbol;Acc:MGI:2652843]	1842.95	0.20773	3.42488e-11	2026.71	2059.81	2036.71	1968.55	2046.83	2412.95	2330.22	2375.12	2267.33	2320.44
ENSMUSG00000033618	Map3k13	mitogen-activated protein kinase kinase kinase 13 [Source:MGI Symbol;Acc:MGI:2444243]	379.465	0.508631	3.4555e-11	245.54	286.084	272.949	298.379	292.27	405.074	424.356	398.51	341.471	418.842
ENSMUSG00000027710	Acad9	acyl-Coenzyme A dehydrogenase family, member 9 [Source:MGI Symbol;Acc:MGI:1914272]	495.416	0.431699	3.49406e-11	396.486	369.79	361.076	401.592	395.036	476.883	557.97	545.162	517.41	506.972
ENSMUSG00000014355	Anapc1	anaphase promoting complex subunit 1 [Source:MGI Symbol;Acc:MGI:103097]	4764.85	0.186398	3.61424e-11	4465	4619.73	4555.68	4436.28	4511.32	5166.54	5386.22	5035.04	5053.02	5061.54
ENSMUSG00000036591	Arhgap21	Rho GTPase activating protein 21 [Source:MGI Symbol;Acc:MGI:1918685]	3317.18	0.189511	3.66582e-11	2994.78	3018.72	2835.98	2904.98	2935.9	3309.64	3371.33	3264.59	3351.34	3457.95
ENSMUSG00000062075	Lmnb2	lamin B2 [Source:MGI Symbol;Acc:MGI:96796]	1926.32	0.219596	3.67335e-11	1891.86	1815.05	1733.16	1817.49	1839.41	2154.26	2119.64	2190.21	2059.23	2082.4
ENSMUSG00000025217	Btrc	beta-transducin repeat containing protein [Source:MGI Symbol;Acc:MGI:1338871]	1267.41	0.249007	3.72487e-11	1142.16	1139.04	1155.44	1207.59	1194.53	1374.49	1375.68	1421.88	1398.99	1374.64
ENSMUSG00000037960	Card19	caspase recruitment domain family, member 19 [Source:MGI Symbol;Acc:MGI:1915730]	777.565	-0.429737	3.88453e-11	775.865	872.027	920.438	931.732	849.468	619.579	683.032	613.174	680.105	632.352
ENSMUSG00000083563	Gm13340	predicted gene 13340 [Source:MGI Symbol;Acc:MGI:3650227]	381.296	-0.536282	3.92634e-11	455.858	467.271	547.122	463.52	462.917	371.011	283.26	362.379	335.796	296.188
ENSMUSG00000067872	Ccdc87	coiled-coil domain containing 87 [Source:MGI Symbol;Acc:MGI:3026882]	88.8385	-1.00863	3.93422e-11	123.776	111.255	117.503	128.547	115.965	57.0786	80.1681	56.3228	56.7543	48.1533
ENSMUSG00000025198	Erlin1	ER lipid raft associated 1 [Source:MGI Symbol;Acc:MGI:2387613]	1548.3	-0.285979	3.94442e-11	1863.69	1818.22	1662.17	1721.78	1802.64	1467.47	1317.96	1468.64	1531.42	1487.3
ENSMUSG00000030602	Pak4	p21 protein (Cdc42/Rac)-activated kinase 4 [Source:MGI Symbol;Acc:MGI:1917834]	1606.77	-0.253703	3.97891e-11	1772.11	1798.09	1793.14	1754.62	1723.45	1489.57	1529.61	1476.08	1492.64	1427.34
ENSMUSG00000024360	Etf1	eukaryotic translation termination factor 1 [Source:MGI Symbol;Acc:MGI:2385071]	4647.08	0.164211	3.98143e-11	4560.6	4497.88	4449.19	4484.14	4443.44	4956.64	5058.07	4920.27	5158.02	5046.1
ENSMUSG00000012350	Ehf	ets homologous factor [Source:MGI Symbol;Acc:MGI:1270840]	76.4865	-1.10355	3.99231e-11	88.5553	90.0635	130.967	99.4598	131.05	58.9199	38.4807	59.5108	52.0247	41.7934
ENSMUSG00000040731	Eif4h	eukaryotic translation initiation factor 4H [Source:MGI Symbol;Acc:MGI:1341822]	10436	0.147033	3.99231e-11	10133.5	10076.5	9870.23	9869.04	10164.4	11322.7	11535.6	10816.1	11069.9	10756.3
ENSMUSG00000040713	Creg1	cellular repressor of E1A-stimulated genes 1 [Source:MGI Symbol;Acc:MGI:1344382]	2126.3	-0.206935	3.99579e-11	2088.09	2117.02	2204.4	2094.29	2034.57	1825.6	1815	1799.14	1893.7	1785.3
ENSMUSG00000040824	Snrpd2	small nuclear ribonucleoprotein D2 [Source:MGI Symbol;Acc:MGI:98345]	1758.36	-0.250681	3.99579e-11	1913	1978.22	2045.28	2086.78	1900.7	1680.14	1719.87	1599.35	1725.33	1613.59
ENSMUSG00000038214	Bend3	BEN domain containing 3 [Source:MGI Symbol;Acc:MGI:2677212]	633.626	0.368796	3.99579e-11	557.496	565.811	542.226	559.227	559.084	689.547	770.682	692.876	685.781	758.641
ENSMUSG00000021213	Akr1c13	aldo-keto reductase family 1, member C13 [Source:MGI Symbol;Acc:MGI:1351662]	35.9054	1.60939	4.00879e-11	23.1451	26.4893	22.0318	15.9511	24.5129	50.6343	76.9613	54.1974	78.5101	80.8611
ENSMUSG00000074884	Serf2	small EDRK-rich factor 2 [Source:MGI Symbol;Acc:MGI:1337041]	2448.75	-0.19186	4.04474e-11	2659.68	2723.1	2749.07	2759.54	2624.77	2374.29	2376.18	2335.8	2357.19	2384.04
ENSMUSG00000002221	Paxip1	PAX interacting (with transcription-activation domain) protein 1 [Source:MGI Symbol;Acc:MGI:1890430]	3433.27	0.190221	4.1724e-11	3234.28	3247.59	3075.88	3194.91	3232.88	3660.4	3813.86	3691.8	3457.28	3632.39
ENSMUSG00000031584	Gsr	glutathione reductase [Source:MGI Symbol;Acc:MGI:95804]	3028.19	-0.194732	4.3249e-11	3192.01	3230.63	3090.57	3225.88	3248.91	2747.14	2949.12	2691.8	2830.15	2762
ENSMUSG00000034940	Synrg	synergin, gamma [Source:MGI Symbol;Acc:MGI:1354742]	3148.8	0.236735	4.36486e-11	2813.64	2880.97	2927.78	2656.33	2860.47	3420.12	3447.23	3332.61	3189.59	3264.43
ENSMUSG00000031232	Magt1	magnesium transporter 1 [Source:MGI Symbol;Acc:MGI:1914325]	1130.73	0.321875	4.48292e-11	980.146	1038.38	1056.3	997.413	1071.03	1425.12	1232.45	1311.36	1185.22	1270.16
ENSMUSG00000036902	Neto2	neuropilin (NRP) and tolloid (TLL)-like 2 [Source:MGI Symbol;Acc:MGI:1921763]	350.241	0.612451	4.54135e-11	262.647	291.382	263.157	234.575	284.727	457.55	317.466	456.958	384.983	423.385
ENSMUSG00000022440	C1qtnf6	C1q and tumor necrosis factor related protein 6 [Source:MGI Symbol;Acc:MGI:1919959]	608.039	0.429375	4.60075e-11	488.06	449.258	477.355	537.646	498.744	664.69	731.133	645.055	646.999	620.541
ENSMUSG00000053693	Mast1	microtubule associated serine/threonine kinase 1 [Source:MGI Symbol;Acc:MGI:1861901]	176.833	-0.696698	4.6197e-11	160.003	188.604	170.134	169.832	157.449	108.634	113.304	92.4543	102.158	104.483
ENSMUSG00000097783	Gm26747	predicted gene, 26747 [Source:MGI Symbol;Acc:MGI:5477241]	38.4104	-1.68919	4.65025e-11	37.2335	50.8594	44.0635	48.7916	69.7676	12.8887	22.4471	7.43886	15.1345	19.9881
ENSMUSG00000027624	Epb41l1	erythrocyte membrane protein band 4.1 like 1 [Source:MGI Symbol;Acc:MGI:103010]	1432.49	-0.309489	4.71655e-11	1652.36	1655.05	1528.76	1543.5	1549.97	1374.49	1342.55	1293.3	1190.89	1201.11
ENSMUSG00000044950	Pwwp2a	PWWP domain containing 2A [Source:MGI Symbol;Acc:MGI:1918052]	794.933	0.351124	4.74705e-11	700.392	686.602	724.6	758.146	748.588	951.004	877.573	993.619	906.176	891.289
ENSMUSG00000019039	Dalrd3	DALR anticodon binding domain containing 3 [Source:MGI Symbol;Acc:MGI:1915039]	1148.33	-0.276691	4.83692e-11	1242.79	1266.19	1293.75	1294.85	1349.15	978.622	1109.53	1094.57	1069.82	1075.73
ENSMUSG00000009406	Elk1	ELK1, member of ETS oncogene family [Source:MGI Symbol;Acc:MGI:101833]	857.896	0.347036	4.8386e-11	737.625	730.044	744.184	729.997	759.901	889.322	1030.43	987.242	877.799	930.357
ENSMUSG00000062300	Nectin2	nectin cell adhesion molecule 2 [Source:MGI Symbol;Acc:MGI:97822]	239.911	-0.587058	4.99987e-11	256.609	303.037	265.605	260.847	278.128	172.157	199.886	172.156	197.694	167.174
ENSMUSG00000072849	Serpina1e	serine (or cysteine) peptidase inhibitor, clade A, member 1E [Source:MGI Symbol;Acc:MGI:891967]	11.1082	-3.1908	5.04367e-11	26.1641	31.7871	25.7037	24.3958	25.4557	6.44436	3.20672	1.06269	1.89181	1.8171
ENSMUSG00000041939	Mvk	mevalonate kinase [Source:MGI Symbol;Acc:MGI:107624]	605.879	-0.357949	5.1878e-11	626.931	630.445	624.233	684.021	648.65	480.565	522.696	509.03	502.275	498.795
ENSMUSG00000026638	Irf6	interferon regulatory factor 6 [Source:MGI Symbol;Acc:MGI:1859211]	2031.64	-0.223881	5.22761e-11	2087.09	2185.9	2211.74	2238.78	2169.4	1930.55	1914.41	1789.58	1890.86	1799.84
ENSMUSG00000068923	Syt11	synaptotagmin XI [Source:MGI Symbol;Acc:MGI:1859547]	4576.48	-0.16606	5.30785e-11	4844.38	4663.17	4839.64	4743.11	4793.22	4462.26	4289.53	4187.01	4244.27	4100.29
ENSMUSG00000026344	Lypd1	Ly6/Plaur domain containing 1 [Source:MGI Symbol;Acc:MGI:1919835]	61.5197	1.29809	5.36123e-11	37.2335	22.251	17.1358	25.3341	25.4557	71.8086	59.8588	71.2005	47.2952	66.3243
ENSMUSG00000019124	Scrn1	secernin 1 [Source:MGI Symbol;Acc:MGI:1917188]	2007.87	0.233375	5.36182e-11	1727.83	1749.35	1587.51	1759.31	1741.36	1976.58	2093.99	2081.82	2001.53	1937.03
ENSMUSG00000034610	Zcchc11	zinc finger, CCHC domain containing 11 [Source:MGI Symbol;Acc:MGI:2445126]	1970.7	0.266168	5.47629e-11	1772.11	1772.66	1763.76	1679.56	1730.99	2194.77	1910.14	2138.14	2077.21	2155.09
ENSMUSG00000025265	Fgd1	FYVE, RhoGEF and PH domain containing 1 [Source:MGI Symbol;Acc:MGI:104566]	623.669	0.395467	5.57545e-11	593.723	530.845	521.418	514.188	491.202	717.165	703.341	677.999	716.05	671.42
ENSMUSG00000079215	Zfp664	zinc finger protein 664 [Source:MGI Symbol;Acc:MGI:2442505]	2036.63	0.230093	5.6207e-11	1831.48	1882.86	1810.28	1806.23	1778.13	2098.1	2216.91	2136.01	2083.83	2150.54
ENSMUSG00000031320	Rps4x	ribosomal protein S4, X-linked [Source:MGI Symbol;Acc:MGI:98158]	8358.98	-0.155145	5.72452e-11	9303.33	9205.55	9280.27	9430.85	9624.16	8270.88	8408.03	8247.57	8741.1	8405.01
ENSMUSG00000028121	Bcar3	breast cancer anti-estrogen resistance 3 [Source:MGI Symbol;Acc:MGI:1352501]	883.055	0.314875	5.8235e-11	783.915	769.249	674.417	797.555	738.217	916.941	942.776	978.741	952.526	904.009
ENSMUSG00000028796	Phc2	polyhomeotic-like 2 (Drosophila) [Source:MGI Symbol;Acc:MGI:1860454]	3290.73	0.194491	5.87339e-11	3082.33	3143.75	3055.07	3020.39	3212.14	3571.1	3616.11	3581.28	3533.9	3457.95
ENSMUSG00000046364	Rpl27a	ribosomal protein L27A [Source:MGI Symbol;Acc:MGI:1347076]	5794.93	-0.223515	5.90185e-11	6652.71	6603.25	6609.53	6610.32	6571.35	5326.73	5734.69	5697.1	5778.53	5769.3
ENSMUSG00000001627	Ifrd1	interferon-related developmental regulator 1 [Source:MGI Symbol;Acc:MGI:1316717]	2185.72	0.202678	5.91919e-11	1873.75	1886.04	1829.86	1918.82	1921.44	2197.53	2101.47	2114.76	2169.9	2268.65
ENSMUSG00000066036	Ubr4	ubiquitin protein ligase E3 component n-recognin 4 [Source:MGI Symbol;Acc:MGI:1916366]	12915.1	0.275554	6.03295e-11	11817.1	12030.4	11530	10603.7	11706.8	14171.2	14879.2	14204	12640.1	13935.4
ENSMUSG00000026628	Atf3	activating transcription factor 3 [Source:MGI Symbol;Acc:MGI:109384]	478.813	-0.432163	6.04162e-11	553.47	521.309	620.561	557.35	582.654	429.931	374.118	430.391	443.629	418.842
ENSMUSG00000029635	Cdk8	cyclin-dependent kinase 8 [Source:MGI Symbol;Acc:MGI:1196224]	1785.26	0.242755	6.07882e-11	1581.92	1753.59	1645.04	1620.44	1709.31	1990.39	1873.79	1945.79	1976.94	2039.7
ENSMUSG00000023017	Asic1	acid-sensing (proton-gated) ion channel 1 [Source:MGI Symbol;Acc:MGI:1194915]	488.431	-0.413065	6.15575e-11	531.332	489.522	510.402	471.027	478.945	374.694	363.429	388.946	362.281	372.506
ENSMUSG00000040035	Disp2	dispatched RND tramsporter family member 2 [Source:MGI Symbol;Acc:MGI:2388733]	10474.9	0.182175	6.36802e-11	10027.9	10212.1	9742.93	9531.25	10113.5	10926.9	11816.8	11361.3	10865.6	11346.9
ENSMUSG00000071528	Usmg5	upregulated during skeletal muscle growth 5 [Source:MGI Symbol;Acc:MGI:1891435]	2526.3	-0.205677	6.77285e-11	2908.24	2802.57	2926.55	2913.42	2817.1	2455.3	2495.9	2416.57	2678.8	2408.57
ENSMUSG00000038679	Trps1	transcriptional repressor GATA binding 1 [Source:MGI Symbol;Acc:MGI:1927616]	285.894	0.546909	6.77515e-11	188.18	208.736	227.662	217.686	224.388	328.662	284.329	285.865	306.473	347.975
ENSMUSG00000041570	Camsap2	calmodulin regulated spectrin-associated protein family, member 2 [Source:MGI Symbol;Acc:MGI:1922434]	2935.8	0.230135	6.79773e-11	2582.19	2563.1	2615.66	2570	2676.62	3139.32	2989.73	3093.5	2912.44	3120.88
ENSMUSG00000087142	Gm12454	predicted gene 12454 [Source:MGI Symbol;Acc:MGI:3649695]	84.8332	-0.92657	6.85147e-11	126.795	118.672	111.383	116.349	137.65	60.7611	56.6521	71.2005	60.5379	72.6842
ENSMUSG00000026826	Nr4a2	nuclear receptor subfamily 4, group A, member 2 [Source:MGI Symbol;Acc:MGI:1352456]	1348.48	0.257921	6.91582e-11	1230.72	1137.98	1187.27	1116.58	1145.51	1424.2	1372.48	1434.64	1331.83	1390.08
ENSMUSG00000000420	Galnt1	UDP-N-acetyl-alpha-D-galactosamine:polypeptide N-acetylgalactosaminyltransferase 1 [Source:MGI Symbol;Acc:MGI:894693]	2566.53	0.220722	6.91688e-11	2319.54	2320.46	2361.07	2399.23	2487.12	2779.36	2871.09	2611.04	2739.34	2854.67
ENSMUSG00000039018	Mtg1	mitochondrial ribosome-associated GTPase 1 [Source:MGI Symbol;Acc:MGI:2685015]	1039.2	-0.274298	6.99699e-11	1179.4	1201.55	1212.97	1162.55	1172.85	947.321	1005.84	987.242	1032.93	929.449
ENSMUSG00000027035	Cers6	ceramide synthase 6 [Source:MGI Symbol;Acc:MGI:2442564]	542.832	0.397739	7.09953e-11	462.903	470.45	492.043	454.137	433.691	602.088	579.348	624.864	579.839	654.157
ENSMUSG00000024787	Snx15	sorting nexin 15 [Source:MGI Symbol;Acc:MGI:1916274]	976.56	0.298546	7.32607e-11	888.572	876.265	829.863	836.025	864.553	1021.89	1091.35	1077.57	1050.9	1046.65
ENSMUSG00000026880	Stom	stomatin [Source:MGI Symbol;Acc:MGI:95403]	1456.69	-0.248754	7.44684e-11	1798.28	1656.11	1779.68	1727.41	1874.3	1471.16	1485.78	1449.51	1525.74	1504.56
ENSMUSG00000066720	Cldn9	claudin 9 [Source:MGI Symbol;Acc:MGI:1913100]	745.434	-0.364499	7.44684e-11	913.729	792.559	804.159	916.719	810.813	602.088	693.721	654.619	699.969	647.798
ENSMUSG00000028278	Rragd	Ras-related GTP binding D [Source:MGI Symbol;Acc:MGI:1098604]	1486.39	-0.235186	7.52724e-11	1552.74	1482.34	1553.24	1520.98	1503.77	1287.03	1338.27	1233.79	1275.08	1330.12
ENSMUSG00000047153	Khnyn	KH and NYN domain containing [Source:MGI Symbol;Acc:MGI:2451333]	1527.42	-0.277413	7.58484e-11	1865.7	1843.65	1691.55	1725.53	1767.76	1480.36	1470.82	1523.9	1388.59	1479.12
ENSMUSG00000036854	Hspb6	heat shock protein, alpha-crystallin-related, B6 [Source:MGI Symbol;Acc:MGI:2685325]	1493.26	-0.262072	7.58672e-11	1705.7	1686.84	1720.93	1701.14	1632.94	1353.32	1423.78	1432.51	1341.29	1491.84
ENSMUSG00000046027	Stard5	StAR-related lipid transfer (START) domain containing 5 [Source:MGI Symbol;Acc:MGI:2156765]	912.014	-0.30978	7.62461e-11	1138.14	1063.81	1082	1173.81	1077.63	951.924	922.467	882.036	879.691	834.051
ENSMUSG00000014444	Piezo1	piezo-type mechanosensitive ion channel component 1 [Source:MGI Symbol;Acc:MGI:3603204]	53.5711	1.28721	7.64428e-11	25.1577	29.668	37.9436	30.0256	36.7694	78.253	101.546	74.3886	57.7002	77.2269
ENSMUSG00000044770	Scml4	sex comb on midleg-like 4 (Drosophila) [Source:MGI Symbol;Acc:MGI:2446140]	1123.04	0.328503	7.6757e-11	962.032	989.639	962.053	973.955	977.689	1132.37	1360.72	1286.92	1191.84	1147.5
ENSMUSG00000073295	Nudt11	nudix (nucleoside diphosphate linked moiety X)-type motif 11 [Source:MGI Symbol;Acc:MGI:1930957]	1198.14	0.396908	7.81188e-11	843.288	948.316	985.309	868.866	982.403	1338.59	1089.22	1165.77	1205.08	1284.69
ENSMUSG00000054662	Ano9	anoctamin 9 [Source:MGI Symbol;Acc:MGI:1918595]	470.614	-0.416579	7.83292e-11	534.351	467.271	488.371	489.793	516.657	352.599	365.566	378.319	351.876	422.477
ENSMUSG00000070902	Zfp352	zinc finger protein 352 [Source:MGI Symbol;Acc:MGI:2387418]	12.8776	-3.15276	8.03386e-11	32.2019	21.1914	19.5838	29.0873	35.8266	0.920623	2.13781	2.12539	7.56724	2.72566
ENSMUSG00000004328	Hif3a	hypoxia inducible factor 3, alpha subunit [Source:MGI Symbol;Acc:MGI:1859778]	484.76	-0.409317	8.20535e-11	551.458	621.968	533.658	549.844	559.084	427.169	422.218	431.454	409.577	430.654
ENSMUSG00000041012	Cmtm8	CKLF-like MARVEL transmembrane domain containing 8 [Source:MGI Symbol;Acc:MGI:2447167]	220.644	-0.555227	8.25564e-11	293.842	271.25	283.965	257.094	273.414	187.807	195.61	190.222	177.83	187.162
ENSMUSG00000039145	Camk1d	calcium/calmodulin-dependent protein kinase ID [Source:MGI Symbol;Acc:MGI:2442190]	661.052	0.357941	8.41114e-11	524.287	580.645	591.186	542.337	617.538	736.499	701.203	706.691	734.022	775.903
ENSMUSG00000022358	Fbxo32	F-box protein 32 [Source:MGI Symbol;Acc:MGI:1914981]	819.939	-0.373409	8.57888e-11	978.133	986.461	959.605	926.102	926.778	812.91	750.373	670.56	689.564	759.549
ENSMUSG00000060450	Rnf14	ring finger protein 14 [Source:MGI Symbol;Acc:MGI:1929668]	1942.82	-0.227176	8.78465e-11	2088.09	2147.75	2227.66	2184.36	2228.79	1901.09	1841.73	1811.89	1973.16	1760.77
ENSMUSG00000028431	Ikbkap	inhibitor of kappa light polypeptide enhancer in B cells, kinase complex-associated protein [Source:MGI Symbol;Acc:MGI:1914544]	2242.67	-0.197019	8.86023e-11	2451.37	2450.79	2378.21	2491.19	2534.26	2118.35	2240.43	2078.63	2196.39	2112.38
ENSMUSG00000021054	Sgpp1	sphingosine-1-phosphate phosphatase 1 [Source:MGI Symbol;Acc:MGI:2135760]	1559.46	0.280603	8.8718e-11	1359.52	1432.54	1416.15	1442.17	1399.12	1727.09	1717.73	1621.67	1695.06	1797.12
ENSMUSG00000063142	Kcnma1	potassium large conductance calcium-activated channel, subfamily M, alpha member 1 [Source:MGI Symbol;Acc:MGI:99923]	819.9	0.377511	8.97655e-11	621.9	753.355	673.193	670.885	755.187	968.496	848.713	892.663	865.503	936.717
ENSMUSG00000026657	Frmd4a	FERM domain containing 4A [Source:MGI Symbol;Acc:MGI:1919850]	173.802	0.697205	8.98945e-11	111.7	134.566	110.159	97.5832	132.936	197.013	195.61	170.031	184.451	203.516
ENSMUSG00000083282	Ctsf	cathepsin F [Source:MGI Symbol;Acc:MGI:1861434]	981.353	-0.344013	9.13233e-11	1129.08	1038.38	1097.92	1129.71	1144.57	817.513	949.19	855.468	893.88	854.039
ENSMUSG00000069094	Pde7a	phosphodiesterase 7A [Source:MGI Symbol;Acc:MGI:1202402]	1392.4	0.251045	9.34812e-11	1208.58	1324.46	1227.66	1162.55	1196.42	1439.85	1435.54	1496.27	1439.67	1465.49
ENSMUSG00000033170	Card10	caspase recruitment domain family, member 10 [Source:MGI Symbol;Acc:MGI:2146012]	376.342	-0.47494	9.37454e-11	393.467	400.518	380.66	364.06	412.006	241.203	318.534	272.05	278.096	296.188
ENSMUSG00000031007	Atp6ap2	ATPase, H+ transporting, lysosomal accessory protein 2 [Source:MGI Symbol;Acc:MGI:1917745]	4117.65	-0.194389	9.54937e-11	4191.28	4302.92	4326.79	4333.07	4276.57	3971.57	3569.08	3572.78	3798.75	3802.29
ENSMUSG00000046707	Csnk2a2	casein kinase 2, alpha prime polypeptide [Source:MGI Symbol;Acc:MGI:88547]	777.142	0.329225	9.55302e-11	751.713	670.709	681.761	671.823	696.733	900.369	876.504	825.713	921.311	838.593
ENSMUSG00000061322	Dnaic1	dynein, axonemal, intermediate chain 1 [Source:MGI Symbol;Acc:MGI:1916172]	303.997	-0.487203	9.59709e-11	418.625	374.029	397.796	370.629	336.582	268.822	270.434	269.924	277.15	265.297
ENSMUSG00000035776	Cd99l2	CD99 antigen-like 2 [Source:MGI Symbol;Acc:MGI:2177151]	1203.21	-0.278501	9.60729e-11	1318.27	1212.15	1374.54	1292.98	1335.01	1088.18	1047.53	1097.76	1077.39	1072.09
ENSMUSG00000016559	H3f3b	H3 histone, family 3B [Source:MGI Symbol;Acc:MGI:1101768]	15251.5	0.18243	9.63098e-11	13888.1	13823.2	14388	14387	14156.2	16507.7	15314.2	15286.8	16628.1	16411.2
ENSMUSG00000054027	Nt5dc3	5'-nucleotidase domain containing 3 [Source:MGI Symbol;Acc:MGI:3513266]	2166.55	-0.213356	9.93102e-11	2118.28	2149.87	2194.61	2064.26	2225.96	1855.06	1942.2	1806.58	1819.92	1849.81
ENSMUSG00000042808	Gpx2	glutathione peroxidase 2 [Source:MGI Symbol;Acc:MGI:106609]	4344.92	-0.210431	1.0127e-10	4261.72	4420.53	4421.04	4685.87	4350.1	3619.89	3876.93	3908.59	3999.28	3737.78
ENSMUSG00000027298	Tyro3	TYRO3 protein tyrosine kinase 3 [Source:MGI Symbol;Acc:MGI:104294]	466.603	-0.425434	1.04488e-10	475.985	510.713	520.194	470.088	424.262	343.392	376.255	332.623	373.632	357.061
ENSMUSG00000078812	Eif5a	eukaryotic translation initiation factor 5A [Source:MGI Symbol;Acc:MGI:106248]	16799.5	-0.137138	1.0561e-10	17713.1	18004.2	18339	18356	18077.4	16377.9	17018.1	16157.2	16523.1	16210.4
ENSMUSG00000025538	Sumf2	sulfatase modifying factor 2 [Source:MGI Symbol;Acc:MGI:1915152]	511.768	-0.393965	1.06146e-10	549.445	541.441	549.57	631.476	552.484	413.36	413.667	447.394	454.034	424.294
ENSMUSG00000046671	Mtfr1l	mitochondrial fission regulator 1-like [Source:MGI Symbol;Acc:MGI:1924074]	1323.07	-0.241316	1.07489e-10	1365.56	1397.57	1458.99	1427.15	1387.81	1216.14	1207.87	1126.46	1176.71	1218.37
ENSMUSG00000038007	Acer2	alkaline ceramidase 2 [Source:MGI Symbol;Acc:MGI:1920932]	594.988	0.348918	1.08091e-10	551.458	505.415	541.002	562.042	518.543	699.674	679.825	671.622	701.861	658.7
ENSMUSG00000039835	Nhsl1	NHS-like 1 [Source:MGI Symbol;Acc:MGI:106390]	38.4266	1.54289	1.16267e-10	20.1262	28.6084	15.9118	15.9511	13.1993	55.2374	60.9277	48.8839	42.5657	64.5072
ENSMUSG00000051000	Fam160a1	family with sequence similarity 160, member A1 [Source:MGI Symbol;Acc:MGI:2444746]	276.683	-0.579782	1.18959e-10	357.24	315.752	384.332	317.145	291.327	251.33	226.608	194.473	207.153	229.864
ENSMUSG00000020716	Nf1	neurofibromin 1 [Source:MGI Symbol;Acc:MGI:97306]	2372.26	0.314463	1.19533e-10	2093.12	2053.45	2006.11	1873.79	2190.14	2630.22	2581.41	2580.22	2423.41	2492.16
ENSMUSG00000020396	Nefh	neurofilament, heavy polypeptide [Source:MGI Symbol;Acc:MGI:97309]	1665.65	-0.24434	1.23535e-10	1949.22	1805.51	1937.57	1910.38	1936.52	1618.46	1708.11	1547.28	1575.88	1605.41
ENSMUSG00000024858	Grk2	G protein-coupled receptor kinase 2 [Source:MGI Symbol;Acc:MGI:87940]	3715.28	0.214063	1.24263e-10	3384.22	3369.44	3199.5	3248.39	3223.45	3711.95	4164.46	3826.76	3643.62	3718.7
ENSMUSG00000079435	Rpl36a	ribosomal protein L36A [Source:MGI Symbol;Acc:MGI:1201789]	1815.43	-0.232615	1.25218e-10	2012.62	1913.59	2066.09	2034.23	2093.97	1675.53	1773.32	1656.74	1751.81	1756.23
ENSMUSG00000025203	Scd2	stearoyl-Coenzyme A desaturase 2 [Source:MGI Symbol;Acc:MGI:98240]	36564.4	-0.171703	1.27666e-10	42113.1	43379.9	40903.2	40067.3	42138.7	36826.8	39218.2	36218.7	35837.5	37100.7
ENSMUSG00000030499	Kctd15	potassium channel tetramerisation domain containing 15 [Source:MGI Symbol;Acc:MGI:2385276]	581.629	0.374043	1.28209e-10	494.098	556.275	489.595	479.471	499.687	661.007	700.134	643.992	638.485	622.358
ENSMUSG00000032997	Chpf	chondroitin polymerizing factor [Source:MGI Symbol;Acc:MGI:106576]	3032.77	0.244507	1.32366e-10	2736.16	2793.03	2698.89	2737.96	2575.74	3102.5	3399.13	3261.41	3092.16	3191.74
ENSMUSG00000027397	Slc20a1	solute carrier family 20, member 1 [Source:MGI Symbol;Acc:MGI:108392]	1651.21	0.222288	1.3272e-10	1432.99	1468.57	1425.94	1429.03	1475.49	1661.72	1684.6	1660.99	1691.28	1738.06
ENSMUSG00000070327	Rnf213	ring finger protein 213 [Source:MGI Symbol;Acc:MGI:1289196]	14991.5	-0.251797	1.33215e-10	16274	16624.7	15884.9	14794.2	16418	13457.7	13869.1	13711.9	12467	13680.1
ENSMUSG00000049739	Zfp646	zinc finger protein 646 [Source:MGI Symbol;Acc:MGI:3665412]	2199.69	0.210806	1.33447e-10	2148.47	2121.26	2127.29	2025.79	2070.4	2396.38	2502.31	2487.77	2361.92	2395.85
ENSMUSG00000047261	Gap43	growth associated protein 43 [Source:MGI Symbol;Acc:MGI:95639]	624.873	-0.473129	1.35969e-10	542.401	534.024	489.595	606.142	525.143	441.899	361.291	337.937	404.847	396.129
ENSMUSG00000035172	Plekhh3	pleckstrin homology domain containing, family H (with MyTH4 domain) member 3 [Source:MGI Symbol;Acc:MGI:2384950]	1660.68	0.255448	1.36494e-10	1688.59	1649.75	1549.57	1573.53	1465.12	1830.2	1966.79	1922.41	1867.22	1877.98
ENSMUSG00000023075	Akirin1	akirin 1 [Source:MGI Symbol;Acc:MGI:1915300]	2380.4	0.217518	1.37586e-10	2385.96	2369.2	2373.31	2249.11	2213.71	2761.87	2560.03	2638.67	2708.12	2790.16
ENSMUSG00000034949	Zfr2	zinc finger RNA binding protein 2 [Source:MGI Symbol;Acc:MGI:2143792]	409.328	-0.428288	1.41234e-10	532.338	510.713	479.803	515.127	492.144	368.249	364.497	401.698	342.417	405.214
ENSMUSG00000022604	Cep97	centrosomal protein 97 [Source:MGI Symbol;Acc:MGI:1921451]	769.614	0.310228	1.42671e-10	664.165	684.483	676.865	621.155	669.392	835.926	784.578	833.152	823.883	827.691
ENSMUSG00000037679	Inf2	inverted formin, FH2 and WH2 domain containing [Source:MGI Symbol;Acc:MGI:1917685]	457.25	-0.43519	1.43749e-10	468.94	499.058	487.147	464.459	473.288	347.996	369.842	388.946	320.662	344.341
ENSMUSG00000027198	Ext2	exostoses (multiple) 2 [Source:MGI Symbol;Acc:MGI:108050]	1604.15	-0.210405	1.45848e-10	1885.82	1863.79	1887.39	1826.87	1851.67	1576.11	1646.12	1653.55	1620.33	1558.17
ENSMUSG00000025239	Limd1	LIM domains containing 1 [Source:MGI Symbol;Acc:MGI:1352502]	1694.03	-0.220469	1.46594e-10	1822.43	1846.83	1856.79	1853.14	1838.47	1576.11	1634.36	1618.48	1582.5	1505.47
ENSMUSG00000035686	Thrsp	thyroid hormone responsive [Source:MGI Symbol;Acc:MGI:109126]	1052.78	-0.288706	1.5328e-10	1161.28	1121.03	1134.64	1206.65	1161.54	963.892	931.018	964.926	971.444	908.552
ENSMUSG00000021591	Glrx	glutaredoxin [Source:MGI Symbol;Acc:MGI:2135625]	62.4912	-1.08891	1.562e-10	71.448	85.8253	68.5432	75.064	88.6237	40.5074	36.3429	37.1943	36.8903	32.7079
ENSMUSG00000058546	Rpl23a	ribosomal protein L23A [Source:MGI Symbol;Acc:MGI:3040672]	6334.86	-0.235011	1.58165e-10	7023.04	6756.88	7130.95	7544.87	7159.66	5941.7	5871.51	6053.1	6093.52	6302.62
ENSMUSG00000036875	Dna2	DNA replication helicase/nuclease 2 [Source:MGI Symbol;Acc:MGI:2443732]	1439.35	0.305776	1.58812e-10	1231.72	1257.71	1249.69	1251.69	1203.02	1534.68	1695.29	1464.39	1470.88	1492.75
ENSMUSG00000031367	Ap1s2	adaptor-related protein complex 1, sigma 2 subunit [Source:MGI Symbol;Acc:MGI:1889383]	273.954	0.724057	1.60016e-10	182.142	175.889	261.933	213.932	213.074	379.297	272.571	332.623	336.742	400.671
ENSMUSG00000025465	Echs1	enoyl Coenzyme A hydratase, short chain, 1, mitochondrial [Source:MGI Symbol;Acc:MGI:2136460]	1710.91	-0.232849	1.60654e-10	1983.44	1900.87	2006.11	2004.21	2023.26	1693.95	1684.6	1645.05	1753.71	1661.74
ENSMUSG00000055523	Gucy2g	guanylate cyclase 2g [Source:MGI Symbol;Acc:MGI:106025]	67.8875	-0.985639	1.63465e-10	97.6121	81.587	111.383	99.4598	111.251	46.9518	50.2387	53.1347	52.0247	50.8789
ENSMUSG00000010830	Kdelr3	KDEL (Lys-Asp-Glu-Leu) endoplasmic reticulum protein retention receptor 3 [Source:MGI Symbol;Acc:MGI:2145953]	39.6894	-1.43278	1.64071e-10	44.2776	50.8594	64.8713	68.4959	60.3396	25.7774	19.2403	14.8777	18.9181	27.2566
ENSMUSG00000017188	Coa3	cytochrome C oxidase assembly factor 3 [Source:MGI Symbol;Acc:MGI:1098757]	1255.37	-0.250856	1.68043e-10	1386.7	1423	1328.03	1442.17	1424.58	1155.38	1195.04	1122.2	1209.81	1208.37
ENSMUSG00000072594	Gm16439	predicted pseudogene 16439 [Source:MGI Symbol;Acc:MGI:3647611]	163.636	-0.77958	1.69915e-10	239.502	237.344	220.318	176.4	247.015	157.427	133.613	129.649	121.076	110.843
ENSMUSG00000014329	Bicc1	BicC family RNA binding protein 1 [Source:MGI Symbol;Acc:MGI:1933388]	62.1729	-1.0959	1.72558e-10	90.5679	78.4083	89.351	117.288	103.709	43.2693	60.9277	36.1316	45.4034	39.9763
ENSMUSG00000049299	Trappc1	trafficking protein particle complex 1 [Source:MGI Symbol;Acc:MGI:1098727]	1016.78	-0.282303	1.72782e-10	1142.16	1214.27	1176.25	1185.07	1183.22	924.306	976.981	1003.18	979.957	970.333
ENSMUSG00000019027	Dnah1	dynein, axonemal, heavy chain 1 [Source:MGI Symbol;Acc:MGI:107721]	387.615	-0.430955	1.73729e-10	438.751	417.471	429.619	470.088	428.034	311.171	347.395	331.56	312.148	321.627
ENSMUSG00000054520	Sh3bp2	SH3-domain binding protein 2 [Source:MGI Symbol;Acc:MGI:1346349]	239.223	0.563096	1.75186e-10	208.306	192.842	198.286	208.303	192.332	276.187	304.639	325.184	281.88	292.554
ENSMUSG00000028560	Usp1	ubiquitin specific peptidase 1 [Source:MGI Symbol;Acc:MGI:2385198]	1935.79	0.249736	1.76195e-10	1780.16	1718.62	1738.06	1716.15	1691.39	2079.69	1897.31	2046.75	2007.21	2236.85
ENSMUSG00000034290	Nek9	NIMA (never in mitosis gene a)-related expressed kinase 9 [Source:MGI Symbol;Acc:MGI:2387995]	2608.25	0.182316	1.77909e-10	2489.61	2500.59	2356.17	2430.2	2444.69	2772.92	2780.23	2809.76	2797.99	2716.57
ENSMUSG00000024215	Spdef	SAM pointed domain containing ets transcription factor [Source:MGI Symbol;Acc:MGI:1353422]	127.585	-0.722156	1.81175e-10	163.022	148.34	140.758	161.388	165.934	92.9829	87.6504	89.2663	98.3741	104.483
ENSMUSG00000044528	Tram1l1	translocation associated membrane protein 1-like 1 [Source:MGI Symbol;Acc:MGI:2443503]	526.476	-0.389446	1.8421e-10	514.224	531.905	603.425	573.301	587.368	435.455	419.012	436.767	413.36	438.831
ENSMUSG00000046096	BC030336	cDNA sequence BC030336 [Source:MGI Symbol;Acc:MGI:2446240]	577.534	0.362478	1.84231e-10	462.903	517.071	493.267	492.608	507.229	627.865	582.555	649.306	652.674	664.151
ENSMUSG00000016344	Ppdpf	pancreatic progenitor cell differentiation and proliferation factor [Source:MGI Symbol;Acc:MGI:1913746]	1391.3	-0.263925	1.86531e-10	1472.23	1543.8	1577.72	1638.27	1566	1221.67	1350.03	1281.61	1349.81	1294.69
ENSMUSG00000055447	Cd47	CD47 antigen (Rh-related antigen, integrin-associated signal transducer) [Source:MGI Symbol;Acc:MGI:96617]	1414.03	-0.252324	1.89567e-10	1510.47	1439.96	1465.11	1544.44	1428.35	1264.02	1263.45	1235.91	1235.35	1207.47
ENSMUSG00000064267	Hvcn1	hydrogen voltage-gated channel 1 [Source:MGI Symbol;Acc:MGI:1921346]	437.33	0.424954	1.92588e-10	345.164	342.241	361.076	359.369	398.807	464.915	503.455	494.153	461.601	505.155
ENSMUSG00000034109	Golim4	golgi integral membrane protein 4 [Source:MGI Symbol;Acc:MGI:1920374]	987.439	0.309881	1.93492e-10	796.997	841.299	802.935	812.568	878.695	1075.29	1025.08	992.556	969.552	1061.19
ENSMUSG00000014074	Rnf168	ring finger protein 168 [Source:MGI Symbol;Acc:MGI:1917488]	1989.58	0.204205	1.97845e-10	1877.77	1804.45	1859.24	1854.08	1806.42	2115.59	2142.09	2174.27	2095.18	2076.95
ENSMUSG00000055567	Unc80	unc-80, NALCN activator [Source:MGI Symbol;Acc:MGI:2652882]	2211.61	0.282582	1.98114e-10	2048.85	2088.41	1927.78	1889.74	2007.23	2507.78	2433.9	2460.14	2238.01	2478.53
ENSMUSG00000037949	Ano10	anoctamin 10 [Source:MGI Symbol;Acc:MGI:2143103]	1477.64	0.227538	1.99729e-10	1362.54	1339.3	1407.58	1429.03	1396.29	1591.76	1641.84	1641.86	1657.22	1590.87
ENSMUSG00000044017	Adgrd1	adhesion G protein-coupled receptor D1 [Source:MGI Symbol;Acc:MGI:3041203]	1256.5	-0.25511	2.01886e-10	1344.43	1417.71	1298.65	1407.45	1370.84	1136.05	1193.97	1130.71	1179.54	1098.44
ENSMUSG00000020848	Doc2b	double C2, beta [Source:MGI Symbol;Acc:MGI:1100497]	81.9626	-1.29074	2.03475e-10	70.4417	68.8721	47.7355	87.2619	90.5093	35.9043	18.1714	24.442	28.3771	41.7934
ENSMUSG00000021185	9030617O03Rik	RIKEN cDNA 9030617O03 gene [Source:MGI Symbol;Acc:MGI:2444813]	386.382	0.45723	2.04618e-10	272.71	264.893	258.261	277.737	251.729	360.884	389.082	394.259	349.985	330.713
ENSMUSG00000027133	Nop10	NOP10 ribonucleoprotein [Source:MGI Symbol;Acc:MGI:1913431]	1937.44	-0.212745	2.06869e-10	2103.19	2221.92	2152.99	2221.89	2115.66	1860.58	1897.31	1783.2	1924.92	1864.35
ENSMUSG00000034574	Daam1	dishevelled associated activator of morphogenesis 1 [Source:MGI Symbol;Acc:MGI:1914596]	1338.03	-0.26676	2.07873e-10	1603.05	1414.53	1578.94	1526.61	1483.03	1305.44	1283.76	1282.67	1191.84	1257.44
ENSMUSG00000040729	Cep126	centrosomal protein 126 [Source:MGI Symbol;Acc:MGI:2680221]	387.565	-0.568449	2.093e-10	483.029	463.033	473.683	451.322	517.6	365.487	234.091	337.937	335.796	334.347
ENSMUSG00000021748	Pdhb	pyruvate dehydrogenase (lipoamide) beta [Source:MGI Symbol;Acc:MGI:1915513]	2744.18	-0.201485	2.10331e-10	2829.74	2993.29	2964.5	3041.97	3042.43	2580.51	2537.59	2686.49	2569.08	2564.84
ENSMUSG00000021774	Ube2e1	ubiquitin-conjugating enzyme E2E 1 [Source:MGI Symbol;Acc:MGI:107411]	1065.77	0.290958	2.12273e-10	919.767	930.303	943.694	998.351	946.577	1216.14	1081.73	1115.83	1180.49	1199.29
ENSMUSG00000021728	Emb	embigin [Source:MGI Symbol;Acc:MGI:95321]	2487.26	0.193272	2.15382e-10	2369.86	2224.04	2364.74	2184.36	2292.9	2609.97	2560.03	2592.97	2657.99	2641.16
ENSMUSG00000041272	Tox	thymocyte selection-associated high mobility group box [Source:MGI Symbol;Acc:MGI:2181659]	129.264	0.710856	2.21838e-10	96.6057	108.076	118.727	100.398	96.1662	168.474	167.818	180.658	161.75	168.991
ENSMUSG00000047466	8030462N17Rik	RIKEN cDNA 8030462N17 gene [Source:MGI Symbol;Acc:MGI:2444951]	857.753	-0.323781	2.23679e-10	871.464	935.601	902.078	901.706	890.008	742.943	712.961	725.82	660.241	752.281
ENSMUSG00000067713	Prkag1	protein kinase, AMP-activated, gamma 1 non-catalytic subunit [Source:MGI Symbol;Acc:MGI:108411]	1191.6	-0.248022	2.33792e-10	1313.23	1259.83	1263.15	1288.29	1243.56	1133.29	1063.56	1060.57	1046.17	1057.55
ENSMUSG00000054387	Mdm4	transformed mouse 3T3 cell double minute 4 [Source:MGI Symbol;Acc:MGI:107934]	3244.99	0.270162	2.34146e-10	3134.66	3066.4	3210.52	2950.02	3170.65	3812.3	3453.64	3758.75	3662.54	4032.15
ENSMUSG00000058756	Thra	thyroid hormone receptor alpha [Source:MGI Symbol;Acc:MGI:98742]	443.865	-0.46032	2.38429e-10	466.928	482.105	381.884	433.495	448.775	301.044	323.879	350.689	341.471	297.096
ENSMUSG00000047787	Flrt1	fibronectin leucine rich transmembrane protein 1 [Source:MGI Symbol;Acc:MGI:3026647]	709.647	-0.412416	2.43638e-10	755.739	719.449	647.489	703.725	804.213	568.024	571.866	526.033	504.167	562.394
ENSMUSG00000025130	P4hb	prolyl 4-hydroxylase, beta polypeptide [Source:MGI Symbol;Acc:MGI:97464]	25322	-0.142219	2.44769e-10	26098.6	25384.1	24244.7	25136.1	25249.3	22278.2	23804.6	22333.6	23203	22673.8
ENSMUSG00000001098	Kctd10	potassium channel tetramerisation domain containing 10 [Source:MGI Symbol;Acc:MGI:2141207]	1287.14	0.258202	2.44775e-10	1176.38	1219.57	1182.37	1244.19	1211.51	1345.03	1481.51	1517.53	1445.34	1437.33
ENSMUSG00000004069	Dnaja3	DnaJ heat shock protein family (Hsp40) member A3 [Source:MGI Symbol;Acc:MGI:1933786]	3816.23	-0.16737	2.45183e-10	4219.46	4030.61	4034.26	4075.04	4204.91	3582.14	3734.76	3633.35	3665.38	3705.07
ENSMUSG00000063524	Eno1	enolase 1, alpha non-neuron [Source:MGI Symbol;Acc:MGI:95393]	36208.6	-0.224293	2.46647e-10	40301.7	37835.2	37046.4	39653.5	39108.5	33267.6	33790.3	31929.7	33457.6	33581
ENSMUSG00000037210	Fam193a	family with sequence similarity 193, member A [Source:MGI Symbol;Acc:MGI:2447768]	1946.26	0.271359	2.53392e-10	1778.15	1866.96	1723.37	1725.53	1770.59	2228.83	2208.36	2303.92	1984.51	1981.55
ENSMUSG00000063785	Utp14a	UTP14A small subunit processome component [Source:MGI Symbol;Acc:MGI:1919804]	886.162	-0.305279	2.53675e-10	993.228	1001.29	1040.39	991.783	1019.17	832.243	803.818	790.644	895.771	757.732
ENSMUSG00000056612	Ppp1r14b	protein phosphatase 1, regulatory (inhibitor) subunit 14B [Source:MGI Symbol;Acc:MGI:107682]	996.612	0.331303	2.59521e-10	963.039	955.733	931.454	1008.67	852.296	1195.89	1233.52	1112.64	1183.33	1201.11
ENSMUSG00000040029	Ipo8	importin 8 [Source:MGI Symbol;Acc:MGI:2444611]	700.916	0.432219	2.69012e-10	533.344	524.488	608.321	562.042	561.912	825.799	805.956	629.115	772.804	725.024
ENSMUSG00000039100	2020-03-06	membrane-associated ring finger (C3HC4) 6 [Source:MGI Symbol;Acc:MGI:2442773]	4216.58	0.207847	2.7117e-10	3861.21	4078.29	3798.03	3781.35	4033.32	4618.77	4523.62	4459.06	4448.59	4533.67
ENSMUSG00000036292	Gramd1c	GRAM domain containing 1C [Source:MGI Symbol;Acc:MGI:2443024]	134.573	0.880666	2.72387e-10	58.366	75.2295	86.903	83.5087	75.4244	173.077	123.993	124.335	153.237	120.837
ENSMUSG00000049502	Dtx3l	deltex 3-like, E3 ubiquitin ligase [Source:MGI Symbol;Acc:MGI:2656973]	521.377	0.384338	2.81217e-10	448.814	439.722	494.491	425.988	463.86	620.5	584.692	574.917	601.595	577.839
ENSMUSG00000036908	Unc93b1	unc-93 homolog B1 (C. elegans) [Source:MGI Symbol;Acc:MGI:1859307]	940.527	-0.314204	2.81879e-10	1063.67	1014.01	1061.2	1047.14	995.603	757.673	874.366	873.534	856.043	809.52
ENSMUSG00000096472	Cdkn2d	cyclin-dependent kinase inhibitor 2D (p19, inhibits CDK4) [Source:MGI Symbol;Acc:MGI:105387]	1329.28	-0.247826	2.86218e-10	1366.57	1302.21	1359.85	1425.28	1348.21	1155.38	1156.56	1136.02	1161.57	1122.06
ENSMUSG00000024535	Snx24	sorting nexing 24 [Source:MGI Symbol;Acc:MGI:1916476]	314.176	0.517301	2.86985e-10	233.464	251.118	220.318	248.65	256.443	342.472	308.914	345.375	398.226	338.89
ENSMUSG00000034211	Mrps17	mitochondrial ribosomal protein S17 [Source:MGI Symbol;Acc:MGI:1913508]	2450.2	-0.183552	2.89749e-10	2640.56	2661.64	2679.31	2688.23	2703.02	2344.83	2440.32	2263.54	2378	2349.52
ENSMUSG00000086743	Hnrnpa1l2-ps	heterogeneous nuclear ribonucleoprotein A1-like 2, pseudogene [Source:MGI Symbol;Acc:MGI:3644479]	33.4581	-1.63235	2.92497e-10	62.3912	42.3828	50.1834	56.298	59.3967	20.2537	9.62017	20.1912	13.2427	23.6224
ENSMUSG00000047878	A4galt	alpha 1,4-galactosyltransferase [Source:MGI Symbol;Acc:MGI:3512453]	72.5195	-1.08515	2.93645e-10	105.663	81.587	90.575	82.5704	86.7381	43.2693	49.1697	27.63	51.0788	39.0677
ENSMUSG00000032178	Ilf3	interleukin enhancer binding factor 3 [Source:MGI Symbol;Acc:MGI:1339973]	4532.22	0.147183	3.12674e-10	4323.11	4355.9	4423.49	4315.24	4299.19	4910.6	4920.18	4715.17	4800.46	4695.4
ENSMUSG00000025982	Sf3b1	splicing factor 3b, subunit 1 [Source:MGI Symbol;Acc:MGI:1932339]	8180.56	0.177901	3.17984e-10	7720.41	7487.99	7731.92	7755.05	7866.77	8992.65	8192.11	8592.94	8882.04	8953.78
ENSMUSG00000037013	Ss18	SS18, nBAF chromatin remodeling complex subunit [Source:MGI Symbol;Acc:MGI:107708]	2881.01	0.173742	3.19303e-10	2786.47	2752.77	2790.69	2803.64	2766.19	3178.91	3093.42	3123.26	3050.54	3228.09
ENSMUSG00000037788	Vopp1	vesicular, overexpressed in cancer, prosurvival protein 1 [Source:MGI Symbol;Acc:MGI:2141658]	1595.82	0.222516	3.19813e-10	1473.24	1450.55	1391.67	1461.87	1377.44	1704.99	1709.18	1665.24	1600.47	1672.64
ENSMUSG00000048965	Mrgpre	MAS-related GPR, member E [Source:MGI Symbol;Acc:MGI:2441884]	410.573	0.429819	3.19998e-10	338.12	338.003	310.893	326.528	322.439	436.375	478.871	443.143	419.036	430.654
ENSMUSG00000056427	Slit3	slit homolog 3 (Drosophila) [Source:MGI Symbol;Acc:MGI:1315202]	12.1496	2.91679	3.21934e-10	5.03155	1.05957	6.11993	0.9383	4.71403	29.4599	25.6538	30.8181	21.7558	24.5309
ENSMUSG00000057092	Fxyd3	FXYD domain-containing ion transport regulator 3 [Source:MGI Symbol;Acc:MGI:107497]	1040.97	0.316756	3.23369e-10	947.944	967.388	964.501	1037.76	954.119	1170.11	1272	1177.46	1237.24	1214.73
ENSMUSG00000021967	Mrpl57	mitochondrial ribosomal protein L57 [Source:MGI Symbol;Acc:MGI:1915090]	885.203	-0.327642	3.29318e-10	998.259	1043.68	1064.87	1091.24	1055	743.864	841.23	877.785	857.935	867.667
ENSMUSG00000026251	Chrnd	cholinergic receptor, nicotinic, delta polypeptide [Source:MGI Symbol;Acc:MGI:87893]	16.4438	-2.30277	3.35471e-10	30.1893	38.1446	34.2716	24.3958	36.7694	4.60312	9.62017	1.06269	9.45904	8.17697
ENSMUSG00000025162	Csnk1d	casein kinase 1, delta [Source:MGI Symbol;Acc:MGI:1355272]	5033.65	0.153793	3.39413e-10	5062.74	5215.21	4957.15	4962.67	4983.67	5654.47	5712.24	5669.47	5614.89	5370.45
ENSMUSG00000034120	Srsf2	serine/arginine-rich splicing factor 2 [Source:MGI Symbol;Acc:MGI:98284]	7276.54	0.1765	3.39469e-10	6953.6	7131.97	6998.76	6920.9	6992.79	7468.09	7844.71	7853.31	8054.38	8326.88
ENSMUSG00000031561	Tenm3	teneurin transmembrane protein 3 [Source:MGI Symbol;Acc:MGI:1345183]	1356.76	0.292295	3.43681e-10	1286.06	1264.07	1162.79	1186.01	1236.96	1539.28	1543.5	1594.04	1408.45	1437.33
ENSMUSG00000037710	Cisd1	CDGSH iron sulfur domain 1 [Source:MGI Symbol;Acc:MGI:1261855]	2150.89	-0.234407	3.45699e-10	2345.71	2351.19	2396.57	2303.53	2201.45	1942.51	2041.61	1906.47	1984.51	1977.92
ENSMUSG00000032485	Scap	SREBF chaperone [Source:MGI Symbol;Acc:MGI:2135958]	5986.62	0.168927	3.49521e-10	5796.34	5757.71	5676.85	5486.24	5630.43	6254.71	6791.84	6437.8	6173.92	6219.04
ENSMUSG00000027800	Tm4sf1	transmembrane 4 superfamily member 1 [Source:MGI Symbol;Acc:MGI:104678]	912.625	0.319032	3.6275e-10	899.641	923.946	802.935	975.832	890.951	1076.21	1156.56	1093.51	1185.22	1105.71
ENSMUSG00000050619	Zscan29	zinc finger SCAN domains 29 [Source:MGI Symbol;Acc:MGI:2139317]	593.719	0.342894	3.67368e-10	552.464	521.309	549.57	527.325	562.855	736.499	671.274	708.817	686.727	638.712
ENSMUSG00000038155	Gstp2	glutathione S-transferase, pi 2 [Source:MGI Symbol;Acc:MGI:95864]	767.045	-0.346056	3.74279e-10	867.439	876.265	869.03	882.002	906.036	643.516	628.518	684.375	736.86	765.909
ENSMUSG00000020303	Stc2	stanniocalcin 2 [Source:MGI Symbol;Acc:MGI:1316731]	5559.75	-0.161846	3.7543e-10	5999.62	5766.19	5687.87	6000.43	5823.71	5315.68	5345.61	5119	5182.61	5217.81
ENSMUSG00000041729	Coro2b	coronin, actin binding protein, 2B [Source:MGI Symbol;Acc:MGI:2444283]	3397.34	0.184034	3.77602e-10	3273.53	3301.62	3082	3106.71	3106.54	3643.83	3735.83	3516.45	3557.55	3578.79
ENSMUSG00000024785	Rcl1	RNA terminal phosphate cyclase-like 1 [Source:MGI Symbol;Acc:MGI:1913275]	1086.05	-0.271074	3.82087e-10	1245.81	1217.45	1231.33	1220.73	1153.99	950.083	997.291	972.365	1056.58	1048.47
ENSMUSG00000032301	Psma4	proteasome (prosome, macropain) subunit, alpha type 4 [Source:MGI Symbol;Acc:MGI:1347060]	3101.69	-0.228462	3.82621e-10	3308.75	3174.48	3323.12	3499.86	3354.5	2814.34	2725.71	2891.59	3008.92	2782.89
ENSMUSG00000043460	Elfn2	leucine rich repeat and fibronectin type III, extracellular 2 [Source:MGI Symbol;Acc:MGI:3608416]	1310.43	-0.242908	3.89569e-10	1322.29	1360.49	1260.71	1282.66	1304.84	1106.59	1138.39	1093.51	1112.38	1072.09
ENSMUSG00000067724	Gbx1	gastrulation brain homeobox 1 [Source:MGI Symbol;Acc:MGI:95667]	91.1212	-0.824841	4.03434e-10	141.89	143.042	138.31	128.547	124.45	82.8561	69.479	73.3259	72.8346	81.7697
ENSMUSG00000089857	Zfp882	zinc finger protein 882 [Source:MGI Symbol;Acc:MGI:3642748]	563.49	0.399478	4.03884e-10	486.048	456.675	449.203	487.916	542.113	661.007	572.934	689.688	604.433	672.328
ENSMUSG00000030494	Rhpn2	rhophilin, Rho GTPase binding protein 2 [Source:MGI Symbol;Acc:MGI:1289234]	654.331	-0.340387	4.04366e-10	678.253	688.721	718.48	694.342	697.676	533.961	577.21	531.347	575.11	528.777
ENSMUSG00000021264	Yy1	YY1 transcription factor [Source:MGI Symbol;Acc:MGI:99150]	2044.67	0.220864	4.04366e-10	1796.26	1941.13	1822.52	1696.45	1837.53	2099.94	2073.68	2083.94	2124.5	2205.06
ENSMUSG00000042744	Hectd4	HECT domain E3 ubiquitin protein ligase 4 [Source:MGI Symbol;Acc:MGI:3647820]	4170.35	0.285915	4.04516e-10	3753.54	3858.96	3581.38	3276.54	3666.57	4319.56	4702.12	4466.5	4210.22	4414.65
ENSMUSG00000015217	Hmgb3	high mobility group box 3 [Source:MGI Symbol;Acc:MGI:1098219]	1265.69	0.26015	4.07526e-10	1134.11	1096.66	1177.48	1101.56	1068.2	1343.19	1233.52	1354.93	1412.24	1323.76
ENSMUSG00000042594	Sh2b3	SH2B adaptor protein 3 [Source:MGI Symbol;Acc:MGI:893598]	754.624	0.309413	4.08147e-10	694.354	696.138	709.912	714.985	716.532	879.195	904.296	909.666	861.719	826.782
ENSMUSG00000027612	Mmp24	matrix metallopeptidase 24 [Source:MGI Symbol;Acc:MGI:1341867]	1353.83	0.260649	4.21796e-10	1234.74	1237.58	1314.56	1255.45	1183.22	1519.95	1556.33	1517.53	1415.07	1445.51
ENSMUSG00000034730	Adgrb1	adhesion G protein-coupled receptor B1 [Source:MGI Symbol;Acc:MGI:1933736]	1999.15	0.242549	4.34672e-10	1934.13	1834.12	1861.68	1852.2	1805.47	2029.97	2310.98	2205.09	2181.26	2264.11
ENSMUSG00000002748	Baz1b	bromodomain adjacent to zinc finger domain, 1B [Source:MGI Symbol;Acc:MGI:1353499]	7878.25	0.180124	4.38133e-10	7293.73	7272.9	7450.41	7126.39	7521.7	8558.11	8689.15	8232.69	7852.9	8208.77
ENSMUSG00000042155	Klhl23	kelch-like 23 [Source:MGI Symbol;Acc:MGI:2683536]	257.703	0.570839	4.38634e-10	212.331	223.57	162.79	196.105	187.618	289.996	313.19	246.545	306.473	305.273
ENSMUSG00000043998	Mgat2	mannoside acetylglucosaminyltransferase 2 [Source:MGI Symbol;Acc:MGI:2384966]	1694.44	0.269744	4.43008e-10	1410.85	1487.64	1648.71	1463.75	1369.9	1776.8	1808.59	1740.69	1789.65	1765.32
ENSMUSG00000039001	Rps21	ribosomal protein S21 [Source:MGI Symbol;Acc:MGI:1913731]	5607.77	-0.211453	4.44055e-10	6475.6	6202.73	5914.3	6725.73	6231	5199.68	5488.84	5383.61	5576.11	5612.13
ENSMUSG00000002812	Flii	flightless I actin binding protein [Source:MGI Symbol;Acc:MGI:1342286]	1269.1	0.252145	4.58777e-10	1121.03	1117.85	1070.99	1092.18	1100.25	1358.84	1362.86	1349.62	1254.27	1235.63
ENSMUSG00000028953	Abcf2	ATP-binding cassette, sub-family F (GCN20), member 2 [Source:MGI Symbol;Acc:MGI:1351657]	5167.7	-0.151897	4.81542e-10	5577.98	5447.26	5614.43	5703.93	5525.78	4897.72	5180.99	5040.36	5041.67	4933.44
ENSMUSG00000028062	Lamtor2	late endosomal/lysosomal adaptor, MAPK and MTOR activator 2 [Source:MGI Symbol;Acc:MGI:1932697]	1183.51	-0.24129	4.82065e-10	1313.23	1267.25	1317.01	1380.24	1393.47	1132.37	1128.77	1110.51	1143.6	1132.96
ENSMUSG00000028539	Artn	artemin [Source:MGI Symbol;Acc:MGI:1333791]	78.0589	-0.965116	4.87643e-10	109.688	99.5997	93.023	121.979	107.48	53.3961	38.4807	69.0751	58.6461	53.6046
ENSMUSG00000040618	Pck2	phosphoenolpyruvate carboxykinase 2 (mitochondrial) [Source:MGI Symbol;Acc:MGI:1860456]	4432.81	-0.186155	4.90406e-10	5306.27	5131.5	4973.06	5166.28	5070.41	4245.91	4655.09	4564.27	4580.07	4510.05
ENSMUSG00000036766	Dner	delta/notch-like EGF repeat containing [Source:MGI Symbol;Acc:MGI:2152889]	1304.23	0.254337	4.90657e-10	1183.42	1193.08	1134.64	1151.29	1126.65	1409.47	1452.65	1310.3	1393.32	1340.11
ENSMUSG00000049422	Chchd10	coiled-coil-helix-coiled-coil-helix domain containing 10 [Source:MGI Symbol;Acc:MGI:2143558]	5660.97	-0.26657	5.04322e-10	6041.88	6362.72	6004.88	6303.5	5645.52	4566.29	5233.37	5032.92	5136.26	5269.6
ENSMUSG00000025035	Arl3	ADP-ribosylation factor-like 3 [Source:MGI Symbol;Acc:MGI:1929699]	1161.3	-0.254375	5.07417e-10	1276	1276.78	1248.47	1349.28	1227.53	1038.46	1051.8	1078.63	1111.44	1069.37
ENSMUSG00000063317	Usp31	ubiquitin specific peptidase 31 [Source:MGI Symbol;Acc:MGI:1923429]	3419.39	0.236256	5.09388e-10	3115.54	3291.03	3148.09	2926.56	3147.08	3733.13	3866.24	3569.59	3587.82	3647.84
ENSMUSG00000024525	Impa2	inositol (myo)-1(or 4)-monophosphatase 2 [Source:MGI Symbol;Acc:MGI:2149728]	109.3	-0.770678	5.14694e-10	136.858	121.851	133.415	144.498	124.45	84.6973	76.9613	79.702	72.8346	73.5927
ENSMUSG00000023994	Nfya	nuclear transcription factor-Y alpha [Source:MGI Symbol;Acc:MGI:97316]	1604.51	0.24287	5.18449e-10	1597.01	1456.91	1514.07	1458.12	1441.55	1729.85	1879.14	1815.08	1727.22	1689.91
ENSMUSG00000019942	Cdk1	cyclin-dependent kinase 1 [Source:MGI Symbol;Acc:MGI:88351]	3699.32	-0.188853	5.21662e-10	3918.57	3866.37	3829.85	4043.13	4037.09	3455.1	3468.6	3539.83	3526.33	3302.59
ENSMUSG00000027878	Notch2	notch 2 [Source:MGI Symbol;Acc:MGI:97364]	1166.16	-0.323673	5.34348e-10	1296.13	1326.58	1265.6	1254.51	1387.81	965.734	1140.52	1103.08	974.282	1043.02
ENSMUSG00000027184	Caprin1	cell cycle associated protein 1 [Source:MGI Symbol;Acc:MGI:1858234]	13285.4	0.1382	5.41427e-10	12767.1	13242.5	13040.4	12622	13188	14609.4	13904.3	13863.9	14473.3	14508.7
ENSMUSG00000023886	Smoc2	SPARC related modular calcium binding 2 [Source:MGI Symbol;Acc:MGI:1929881]	52.4026	-1.20461	5.54242e-10	75.4732	103.838	83.2311	80.6938	55.6255	35.9043	34.205	28.6927	34.9985	38.1592
ENSMUSG00000047146	Tet1	tet methylcytosine dioxygenase 1 [Source:MGI Symbol;Acc:MGI:1098693]	362.184	0.546274	5.66835e-10	228.432	289.263	310.893	269.292	280.013	438.217	402.978	409.137	349.985	407.031
ENSMUSG00000030824	Nucb1	nucleobindin 1 [Source:MGI Symbol;Acc:MGI:97388]	3233.63	0.18234	5.82377e-10	3105.47	2960.44	2882.49	3003.5	2914.21	3386.05	3418.37	3378.3	3369.31	3326.21
ENSMUSG00000005981	Trap1	TNF receptor-associated protein 1 [Source:MGI Symbol;Acc:MGI:1915265]	2787.96	-0.18326	5.82377e-10	3089.37	2993.29	3178.69	3135.8	3142.37	2615.49	2824.05	2685.43	2810.28	2752
ENSMUSG00000032657	Fam189b	family with sequence similarity 189, member B [Source:MGI Symbol;Acc:MGI:1915771]	2009.83	-0.206484	5.90187e-10	2308.47	2287.61	2222.76	2115.87	2126.03	1907.53	1935.79	1916.04	1906.94	1914.32
ENSMUSG00000071073	Lrrc73	leucine rich repeat containing 73 [Source:MGI Symbol;Acc:MGI:2684934]	257.657	0.525386	5.99052e-10	251.577	222.51	246.021	204.549	208.36	295.52	313.19	363.441	330.121	325.262
ENSMUSG00000004460	Dnajb11	DnaJ heat shock protein family (Hsp40) member B11 [Source:MGI Symbol;Acc:MGI:1915088]	3872.13	0.164227	6.06969e-10	3344.97	3456.32	3413.7	3364.74	3318.68	3818.74	3854.48	3582.34	3837.53	3829.55
ENSMUSG00000037058	Paip2	polyadenylate-binding protein-interacting protein 2 [Source:MGI Symbol;Acc:MGI:1915119]	3074.47	-0.183127	6.22993e-10	3294.66	3329.17	3340.26	3349.73	3228.17	2994.79	2822.98	2785.32	2948.38	3004.58
ENSMUSG00000092312	Zfp419	zinc finger protein 419 [Source:MGI Symbol;Acc:MGI:3643847]	105.918	-0.842107	6.2477e-10	127.801	123.97	123.623	153.881	150.849	66.2849	67.3412	98.8305	77.5642	71.7756
ENSMUSG00000018171	Vmp1	vacuole membrane protein 1 [Source:MGI Symbol;Acc:MGI:1923159]	1427.33	-0.234251	6.28908e-10	1573.87	1461.15	1463.89	1622.32	1580.14	1287.95	1309.41	1297.55	1317.64	1343.75
ENSMUSG00000008683	Rps15a	ribosomal protein S15A [Source:MGI Symbol;Acc:MGI:2389091]	3639.2	-0.157918	6.36258e-10	4038.32	4011.54	4075.88	4245.81	4198.31	3645.67	3732.62	3655.67	3660.65	3751.41
ENSMUSG00000027313	Chac1	ChaC, cation transport regulator 1 [Source:MGI Symbol;Acc:MGI:1916315]	5493.21	0.196461	6.40517e-10	5517.6	5404.87	5365.96	5491.87	5272.17	6186.59	6501.1	6291.15	6121.89	5908.31
ENSMUSG00000021589	Rhobtb3	Rho-related BTB domain containing 3 [Source:MGI Symbol;Acc:MGI:1920546]	558.656	0.353029	6.42255e-10	502.149	505.415	527.538	473.842	508.172	679.42	671.274	608.923	633.756	616.907
ENSMUSG00000063450	Syne2	spectrin repeat containing, nuclear envelope 2 [Source:MGI Symbol;Acc:MGI:2449316]	2805.2	0.270162	6.57959e-10	2477.53	2549.33	2392.89	2346.69	2432.44	3110.79	2866.81	3078.62	2627.72	3026.39
ENSMUSG00000037997	Parp11	poly (ADP-ribose) polymerase family, member 11 [Source:MGI Symbol;Acc:MGI:2141505]	135.523	0.706717	6.65637e-10	114.719	80.5274	100.367	103.213	94.2805	169.395	177.439	157.279	154.182	148.094
ENSMUSG00000039515	Ptpa	protein phosphatase 2 protein activator [Source:MGI Symbol;Acc:MGI:1346006]	4185.77	0.163879	6.67377e-10	3725.36	3831.41	3837.2	3908.02	3906.99	4255.12	4432.76	4404.87	4118.47	4321.07
ENSMUSG00000057133	Chd6	chromodomain helicase DNA binding protein 6 [Source:MGI Symbol;Acc:MGI:1918639]	2653.04	0.248408	6.77495e-10	2388.98	2475.16	2361.07	2315.72	2489.95	2914.69	2972.63	2808.7	2611.64	2985.5
ENSMUSG00000036181	Hist1h1c	histone cluster 1, H1c [Source:MGI Symbol;Acc:MGI:1931526]	349.04	0.5004	6.80496e-10	251.577	227.808	329.252	258.971	253.615	357.202	388.013	348.564	377.416	388.86
ENSMUSG00000027806	Tsc22d2	TSC22 domain family, member 2 [Source:MGI Symbol;Acc:MGI:1919283]	1085.8	0.248933	6.88103e-10	1058.64	1101.95	1139.53	1096.87	1078.57	1269.54	1310.48	1278.42	1287.38	1353.74
ENSMUSG00000008398	Elk3	ELK3, member of ETS oncogene family [Source:MGI Symbol;Acc:MGI:101762]	342.593	0.496937	6.88211e-10	269.691	271.25	281.517	271.169	303.583	391.265	424.356	333.686	427.549	394.312
ENSMUSG00000021395	Spin1	spindlin 1 [Source:MGI Symbol;Acc:MGI:109242]	1305.91	0.287613	7.03607e-10	1191.47	1097.72	1089.35	1124.08	1181.34	1465.63	1310.48	1425.07	1372.51	1368.28
ENSMUSG00000050357	Carmil2	capping protein regulator and myosin 1 linker 2 [Source:MGI Symbol;Acc:MGI:2685431]	510.124	0.351888	7.07098e-10	457.871	495.879	477.355	456.014	467.632	573.548	631.724	622.738	595.92	582.382
ENSMUSG00000037754	Ppp1r16b	protein phosphatase 1, regulatory (inhibitor) subunit 16B [Source:MGI Symbol;Acc:MGI:2151841]	179.568	-0.663211	7.10565e-10	249.565	217.212	200.734	209.241	219.674	119.681	149.647	148.777	159.858	117.203
ENSMUSG00000068220	Lgals1	lectin, galactose binding, soluble 1 [Source:MGI Symbol;Acc:MGI:96777]	701.095	-0.333604	7.43831e-10	701.398	627.266	624.233	731.874	675.992	518.311	535.523	564.29	532.544	525.143
ENSMUSG00000032515	Csrnp1	cysteine-serine-rich nuclear protein 1 [Source:MGI Symbol;Acc:MGI:2387989]	230.328	-0.522503	7.46702e-10	285.792	324.229	290.085	286.182	296.984	198.855	211.644	189.159	209.045	222.595
[truncated: 3,770 more rows]
